# Supplementary material for: Maize IgE binding proteins: each plant a different profile?
Source: Proteome Sci. 2014 Mar 20;12:17. doi: 10.1186/1477-5956-12-17 (PMC3999935; doi:10.1186/1477-5956-12-17)
Supplement: Additional file 1: Table S1 — MS results. [file 1477-5956-12-17-S1.xls]

## Sheet: summary
	Homology identification was retained with probability set at 95 %
	Spot with more than one identification.
Spot nº	Protein identification /(Source)	Total ion score	Matches	Theo Mr(Da) /pI	Coverage percentage (%)	Blast
1	Chaperonin CPN60-1, mitochondrial precursor gi|162458253/ (Zea mays)	393	41	61438/ 5.68	63.43
2	Granule-bound starch synthase I GBSS1 gi|332015359/ (Zea mays)	906	50	67016/ 6.62	59.54
3	Granule-bound starch synthase I GBSS1 gi|332015359/ (Zea mays)	854	52	67016/ 6.62	60.69
4	Granule-bound starch synthase I GBSS1 gi|332015359/ (Zea mays)	531	40	67016/ 6.62	53.95
5	Ketol-acid reductoisomerase gi|195627844/ (Zea mays)	255	29	63349/ 6.18	42.48
	Granule-bound starch synthase I GBSS1 gi|332015361/ (Zea mays)	92	24	66760/ 6.62	38.94
6	Uncharacterized protein LOC100191846 gi|212275438/(Zea mays)	380	29	52317/ 5.23	61.10	gi|195620532|gb|ACG32096.1| UTP--glucose-1-phosphate uridylyltransferase [Zea mays]
	Hypothetical protein SORBIDRAFT_04g035840 gi|242066822/ (Sorghum bicolour)	298	3	62121/ 7.59	8.25	gi|357137413|ref|XP_003570295.1|PREDICTED: leucine aminopeptidase 2, chloroplastic-like [Brachypodium distachyon]
	Xylose isomerase gi|1296807/ (Hordeum vulgare )	117	3	53949/ 5.34	7.10
7	UTP-glucose-1-phosphate uridylyltransferase gi|195620532/ (Zea mays)	329	29	52226/ 5.37	65.33
	Hypothetical protein SORBIDRAFT_04g035840 gi|242066822/ (Sorghum bicolour)	223	2	62121/ 7.59	7.91	gi|357137413|ref|XP_003570295.1|PREDICTED: leucine aminopeptidase 2, chloroplastic-like [Brachypodium distachyon]
8	Enolase gi|195619804 / (Zea mays)	352	43	48386/ 5.59	76.68
9	Enolase gi|195619804 / (Zea mays)	166	26	48386/ 5.59	63.90
	Granule-bound starch synthase I GBSS1gi|332015349/ (Zea mays)	119	23	53156/ 6.53	54.89
	Aminomethyltransferase gi|226530732/ (Zea mays)	70	1	44582/ 5.93	4.42
10	Alanine aminotransferase gi|3694807/ (Zea mays)	317	26	53534/ 6.29	44.61
	Aminomethyltransferase gi|226530732/ (Zea mays)	85	2	44582/ 5.93	7.62
	Putative alanine aminotransferase gi|40641599/ (Triticum aestivum)	73	1	12310/ 5.88	15.93
11	Alanine aminotransferase gi|3694807/ (Zea mays)	177	22	53534/ 6.29	39.21
	Vicilin-like embryo storage protein gi|22284/ (Zea mays)	127	18	66635/ 6.23	39.52
	Putative alanine aminotransferase gi|40641599/ (Triticum aestivum)	127	5	12310/ 5.88	51.34
12	Enolase 1 gi|162458207/(Zea mays)	1071	46	48262/ 5.20	82.96
13	Uncharacterized protein LOC100192757 gi|239050356/(Zea mays)	150	15	50851/ 5.42	35.46	gi|195613350|gb|ACG28505.1| homogentisate 1,2-dioxygenase [Zea mays]
	UDP-glucosyltransferase BX9 gi|18033230/ (Zea mays)	40	19	50559/ 5.22	45.26
	Fumarylacetoacetate hydrolase gi|49388150/ (Oryza sativa )	60	1	47645/ 5.62	5.59
14	Homogentisate 1,2-dioxygenase gi|195613350/(Zea mays)	328	30	50988/ 5.29	49.23
	Uncharacterized protein LOC100192485 gi|212721366/ (Zea mays)	132	10	47230/ 5.32	23.65	gi|195619794|gb|ACG31727.1| fumarylacetoacetase [Zea mays]
	Fumarylacetoacetase gi|195619794/(Zea mays)	47	2	46910/ 5.52	10.75
15	Enolase 1 gi|162458207/ (Zea mays)	1070	44	48262/ 5.20	75.11
16	Enolase gi|195619804/ (Zea mays)	651	31	48386/ 5.59	71.3
	Succinate semialdehyde dehydrogenase gi|226508568/ (Zea mays)	118	3	52875/ 5.68	7.71
17	Rab GDP dissociation inhibitor alpha gi|308081801/(Zea mays)	379	31	50346/ 5.48	59.78
	Granule bound starch synthase gi|22002428/ (Setaria italic)	83	2	66629/ 8.58	5.95
18	Granule-bound starch synthase I GBSS1 gi|332015359/ (Zea mays)	157	29	67016/ 6.62	42.93
19	Granule-bound starch synthase I GBSS1 gi|332015359/ (Zea mays)	93	28	67016/ 6.62	48.68
20	Glutamine synthetase root isozyme 4 gi|162459551/ (Zea mays)	203	22	39241/ 5.23	44.51
	Elongation factor 2 gi|195646972/ (Zea mays)	68	1	93922/ 6.00	1.90
	Translational elongation factor EF-TuM gi|11181616/ (Zea mays)	65	2	48746/ 5.99	7.74
	Putative beta-glucosidase gi|4972113/ (Arabidopsis thaliana)	62	1	56251/ 5.52	3.21
	Uncharacterized protein LOC100501315 precursor gi|308080434/ (Zea mays)	68	1	60878/ 5.95	2.97	gi|413954056 hypothetical protein ZEAMMB73_053553, partial [Zea mays]
	Fructose-bisphosphate aldolase cytoplasmic isozyme gi|78099751/ (Oryza sativa)	40	1	39238/ 6.96	6.15
	Succinyl-CoA ligase [GDP-forming] subunit beta gi|15225353/ (Arabidopsis thaliana)	38	1	45602/ 6.30	2.38
21	Fructose-bisphosphate aldolase cytoplasmic isozyme gi|195605412/ (Zea mays)	100	14	29404/ 9.53	58.52
	Succinyl-CoA ligase [GDP-forming] subunit beta gi|15225353/ (Arabidopsis thaliana)	69	1	45602/ 6.30	2.38
	Granule-bound starch synthase gi|166362183/ (Zea mays)	49	2	36899/ 5.78	10.33
	Elongation factor 2 gi|195646972/ (Zea mays)	36	1	93922/ 6.00	1.90
22	Granule-bound starch synthase I GBSS1 gi|332015361/ (Zea mays)	153	24	66760/ 6.62	43.23
	Protein Z gi|195606550/ (Zea mays)	190	3	42163/ 5.52	15.87
	Elongation factor 2 gi|195646972/ (Zea mays)	108	2	93922/ 6.00	12.25
23	Alpha-1,4-glucan-protein synthase [UDP-forming] gi|162463414/ (Zea mays)	482	40	41691/ 5.75	76.65
24	Protein Z gi|195640876/ (Zea mays)	101	20	42129/ 5.60	40.05
25	Fructose-bisphosphate aldolase cytoplasmic isozyme gi|226492743/ (Zea mays)	688	39	38891/ 6.95	82.82
26	Unknown gi|194690156/ (Zea mays)	914	38	39022/ 7.52	80.28	gi|162462282|ref|NP_001105336.1| fructose-bisphosphate aldolase, cytoplasmic isozyme [Zea mays]
27	General stress protein 39 gi|195659117/ (Zea mays)	615	40	33152/ 5.78	69.74
29	Lipoprotein gi|195658029 /(Zea mays)	118	16	26539/ 5.87	51.68
	Hypothetical protein OsI_10386 gi|125542768 /(Oryza sativa)	43	1	68602/ 5.74	4.32	gi|108706671|gb|ABF94466.1| Cupin family protein, expressed [Oryza sativa Japonica Group]
30	Uncharacterized protein LOC100193826 gi|212720920 / (Zea mays)	71	34	29137/ 5.67	97.29	gi|195619270|gb|ACG31465.1| hydroxyacylglutathione hydrolase [Zea mays]
	Lipoprotein gi|195658029/(Zea mays)	106	16	26539/ 5.87	53.36
31	Proteasome subunit alpha type 2 gi|195623644 /(Zea mays)	422	22	25864/ 5.50	60.43
	glutathione S-transferase I gi|168489 /(Zea mays)	40	1	24003/ 5.44	10.28
32	Triosephosphate isomerase, cytosolic gi|195605636/ (Zea mays)	692	44	27278/ 5.53	92.89
	glutathione S-transferase I gi|168489/ (Zea mays)	201	2	24003/ 5.44	16.82
35	Granule-bound starch synthase I GBSS1 gi|332015361 /(Zea mays)	150	35	66760/ 6.62	51.32
42	Globulin 2 gi|228310/ (Zea mays)	90	25	50234/ 6.16	56.00
	Vicilin-like antimicrobial peptides 2-2-like gi|357120462 /(Brachypodium distachyon)	86	1	74995/ 5.37	2.00
43	General stress protein 39 gi|195659117/ (Zea mays)	162	26	33152/ 5.78	56.25
	Globulin 2 gi|228310/ (Zea mays)	113	2	50234/ 6.16	3.56
44	Hypothetical protein ZEAMMB73_363570 gi|413956703/ (Zea mays)	278	22	71378/ 6.31	29.05	gi|108706671|gb|ABF94466.1| Cupin family protein, expressed [Oryza sativa Japonica Group]
	Globulin 2 gi|228310/ (Zea mays)	54	6	50234/ 6.16	11.59
46	Globulin-1 S allele precursor gi|195658011/ (Zea mays)	493	29	50275/ 6.16	37.03
47	Globulin-1 S allele precursor gi|195658011/ (Zea mays)	585	32	50275/ 6.16	37.03
48	Globulin-1 S allele precursor gi|195658011/ (Zea mays)	719	30	50275/ 6.16	35.56
49	Chitinase gi|48093334/ (Zea mays)	619	31	29893/ 8.44	75.73
	Globulin 2 gi|228310/ (Zea mays)	511	5	50234/ 6.16	13.56
50	Chitinase gi|214014474/ (Zea mays)	339	30	29924/ 8.44	68.73
	Gamma zein, partial gi|168695 / (Zea mays)	96	2	23080/ 8.24	13.88

## Sheet: NCBI VP
(1) Accession number in NCBI Resources
(2) It is the number of times you could expect to get this score or better by chance. The better the match, the smaller the expectation value.
(3) score of the protein, Protein scores greater than 64 are significant (p<0.05).
(4) number of masses from MS spectra that are matching with the theoretical entry in the database.
(5) m/z of the selected peptide
(6) experimental molecular mass (Da) of the selected peptide
(7) calculated molecular mass (Da) of the selected peptide
(8) difference between Mr (expt) and Mr (calc)
(9) position of the first amino acid of the selected ion in the protein sequence
(10) position of the last amino acid of the selected ion in the protein sequence
(11) number of missed cleavages observed on the selected ion
(12) individual score of the ion
(13) sequence of the ion, including the modifications when detected
Spot
Spot 1
gi|162458253 (1)		Mass: 61438	Score: 497 (2)	Expect: 2.2e-044 (3)	Matches: 41 (4)
gi|162458253 Mass: 61438 Score: 497 Expect: 2.2e-044 Matches: 41
	chaperonin CPN60-1, mitochondrial precursor [Zea mays]
	Observed (5)	Mr(expt) (6)	Mr(calc) (7)	ppm (8)	Start (9)		End (10)	Miss (11)	Ions (12)	Peptide (13)
	975.4659	974.4586	974.4934	-35.65	311	-	319	1	---	K.APGFGENRK.A
	1034.5256	1033.5183	1033.5556	-36.10	38	-	46	1	---	K.DIKFGVEAR.A
	1224.7334	1223.7261	1223.7601	-27.80	525	-	535	1	---	K.TGIIDPLKVIR.T
	1230.6147	1229.6074	1229.6364	-23.54	374	-	383	1	---	K.SIEERAEQIR.S
	1288.6542	1287.6469	1287.6823	-27.49	70	-	81	0	96	R.NVVIEQSFGAPK.V
	1288.6542	1287.6469	1287.6823	-27.47	70	-	81	0	---	R.NVVIEQSFGAPK.V
	1399.6938	1398.6865	1398.7183	-22.75	231	-	242	0	---	R.GYISPYFITNPK.T
	1399.6939	1398.6866	1398.7183	-22.71	231	-	242	0	64	R.GYISPYFITNPK.T
	1501.7976	1500.7903	1500.8049	-9.69	68	-	81	1	---	K.GRNVVIEQSFGAPK.V
	1501.7976	1500.7903	1500.8049	-9.69	68	-	81	1	86	K.GRNVVIEQSFGAPK.V
	1549.7617	1548.7544	1548.7784	-15.46	458	-	470	1	---	K.ELDKLQTANFDQK.I
	1564.7914	1563.7841	1563.8257	-26.57	85	-	98	2	---	K.DGVTVAKSIEFKDR.V
	1773.9146	1772.9073	1772.9356	-15.93	302	-	318	2	---	R.AGIKVCAVKAPGFGENR.K
	1783.9258	1782.9185	1782.9305	-6.69	228	-	242	1	---	K.LDRGYISPYFITNPK.T
	1848.9496	1847.9423	1847.9597	-9.42	152	-	169	1	---	R.GISMAVDAVVTNLKGMAR.M + Oxidation (M)
	1864.9436	1863.9363	1863.9547	-9.83	152	-	169	1	---	R.GISMAVDAVVTNLKGMAR.M + 2 Oxidation (M)
	1901.0211	1900.0138	1900.0306	-8.81	438	-	457	0	---	K.AAVEEGIVPGGGVALLYASK.E
	1901.0211	1900.0138	1900.0306	-8.80	438	-	457	0	47	K.AAVEEGIVPGGGVALLYASK.E
	2080.1277	2079.1204	2079.1034	8.19	243	-	259	2	---	K.TQKCELEDPLILIHDKK.V
	2093.0251	2092.0178	2092.0106	3.44	170	-	189	0	---	R.MISTSEEIAQVGTISANGER.E
	2109.0205	2108.0132	2108.0055	3.65	170	-	189	0	---	R.MISTSEEIAQVGTISANGER.E + Oxidation (M)
	2113.0112	2112.0039	2111.9971	3.25	384	-	401	2	---	R.SAIENSTSDYDKEKLQER.L
	2493.4390	2492.4317	2492.4101	8.67	277	-	299	0	---	K.QKPLLIVAEDVESEALGTLIINK.L
	2601.2710	2600.2637	2600.2316	12.4	502	-	524	1	---	K.LLEQENTDLGYDAAKGEYVDMVK.T
	2617.2654	2616.2581	2616.2265	12.1	502	-	524	1	---	K.LLEQENTDLGYDAAKGEYVDMVK.T + Oxidation (M)
	2727.5427	2726.5354	2726.4966	14.2	458	-	481	2	---	K.ELDKLQTANFDQKIGVQIIQNALK.T
	2762.6343	2761.6270	2761.5953	11.5	277	-	301	1	---	K.QKPLLIVAEDVESEALGTLIINKLR.A
	2878.4922	2877.4849	2877.4430	14.6	205	-	230	1	---	K.EGVITIADGNTLYNELEVVEGMKLDR.G
	2894.4954	2893.4881	2893.4379	17.4	205	-	230	1	---	K.EGVITIADGNTLYNELEVVEGMKLDR.G + Oxidation (M)
	2946.5513	2945.5440	2945.5015	14.4	170	-	197	1	100	R.MISTSEEIAQVGTISANGEREIGELIAK.A
	2946.5513	2945.5440	2945.5015	14.4	170	-	197	1	---	R.MISTSEEIAQVGTISANGEREIGELIAK.A
	2962.5561	2961.5489	2961.4964	17.7	170	-	197	1	(13)	R.MISTSEEIAQVGTISANGEREIGELIAK.A + Oxidation (M)
	2962.5562	2961.5489	2961.4964	17.7	170	-	197	1	---	R.MISTSEEIAQVGTISANGEREIGELIAK.A + Oxidation (M)
	2977.5698	2976.5625	2976.4823	27.0	101	-	130	1	---	K.NVGASLVKQVANATNDTAGDGTTCATVLTK.A
	3083.8098	3082.8025	3082.7503	16.9	471	-	501	1	---	K.IGVQIIQNALKTPVHTIASNAGVEGAVVVGK.L
	3083.8098	3082.8025	3082.7503	17.0	471	-	501	1	---	K.IGVQIIQNALKTPVHTIASNAGVEGAVVVGK.L
	3115.2244	3114.2171	3114.4598	-77.92	109	-	138	1	---	K.QVANATNDTAGDGTTCATVLTKAIFTEGCK.S
	3162.6880	3161.6807	3161.6278	16.7	202	-	230	2	---	K.VGKEGVITIADGNTLYNELEVVEGMKLDR.G
	3178.6833	3177.6760	3177.6227	16.8	202	-	230	2	---	K.VGKEGVITIADGNTLYNELEVVEGMKLDR.G + Oxidation (M)
	3178.6833	3177.6761	3177.6227	16.8	202	-	230	2	---	K.VGKEGVITIADGNTLYNELEVVEGMKLDR.G + Oxidation (M)
	3431.8677	3430.8604	3430.7984	18.1	438	-	470	2	---	K.AAVEEGIVPGGGVALLYASKELDKLQTANFDQK.I
Spot 2
gi|332015359 Mass: 67016 Score: 1050 Expect: 1.1e-099 Matches: 50
	GBSS1 [Zea mays subsp. mays]
	Observed	Mr(expt)	Mr(calc)	ppm	Start		End	Miss	Ions	Peptide
	1350.4716	1349.4643	1349.6649	-148.64	549	-	560	0	---	K.VVGTPAYEEMVR.N
	1366.4635	1365.4562	1365.6599	-149.11	549	-	560	0	---	K.VVGTPAYEEMVR.N + Oxidation (M)
	1371.5441	1370.5368	1370.7347	-144.36	160	-	170	0	85	R.VFVDHPLFLER.V
	1371.5441	1370.5368	1370.7347	-144.34	160	-	170	0	---	R.VFVDHPLFLER.V
	1396.5510	1395.5437	1395.7358	-137.60	383	-	395	0	---	K.EALQAEVGLPVDR.N
	1475.5898	1474.5825	1474.7602	-120.48	195	-	207	0	---	R.FSLLCQAALEAPR.I
	1500.6074	1499.6001	1499.7092	-72.74	149	-	159	2	---	R.FFHCYKRGVDR.V + Oxidation (HW)
	1500.8461	1499.8388	1499.7442	63.1	116	-	127	1	---	R.VMVVSPRYDQYK.D + Oxidation (M)
	1548.6061	1547.5988	1547.7588	-103.40	483	-	495	0	65	R.FEPCGLIQLQGMR.Y
	1548.6061	1547.5988	1547.7588	-103.39	483	-	495	0	---	R.FEPCGLIQLQGMR.Y
	1564.5959	1563.5886	1563.7538	-105.61	483	-	495	0	---	R.FEPCGLIQLQGMR.Y + Oxidation (M)
	1564.5959	1563.5887	1563.7538	-105.58	483	-	495	0	(1)	R.FEPCGLIQLQGMR.Y + Oxidation (M)
	1566.5940	1565.5867	1565.7409	-98.46	256	-	268	0	---	K.TAFCIHNISYQGR.F
	1664.8452	1663.8379	1663.8715	-20.20	301	-	314	2	---	R.KINWMKAGILEADR.V + Oxidation (M); Trp->Kynurenin (W)
	1679.6888	1678.6815	1678.7807	-59.07	561	-	574	1	---	R.NCMIQDLSWKGPAK.N + Dioxidation (W)
	1697.6901	1696.6828	1696.8097	-74.77	269	-	282	0	115	R.FAFSDYPELNLPER.F
	1697.6901	1696.6828	1696.8097	-74.75	269	-	282	0	---	R.FAFSDYPELNLPER.F
	1711.7064	1710.6991	1710.8887	-110.80	52	-	65	2	---	R.AAPRHQHQQQQARR.G
	1726.8639	1725.8566	1725.9777	-70.17	396	-	410	1	73	R.NIPLVAFIGRLEEQK.G
	1726.8639	1725.8566	1725.9777	-70.16	396	-	410	1	---	R.NIPLVAFIGRLEEQK.G
	1798.8571	1797.8498	1797.9526	-57.17	156	-	170	1	---	R.GVDRVFVDHPLFLER.V
	1822.9069	1821.8996	1821.9948	-52.25	379	-	395	1	---	K.ALNKEALQAEVGLPVDR.N
	1837.8278	1836.8205	1836.9119	-49.72	179	-	194	1	---	K.IYGPVAGTDYRDNQLR.F
	1845.7738	1844.7665	1844.8581	-49.63	285	-	300	0	---	K.SSFDFIDGYEKPVEGR.K
	1845.7738	1844.7665	1844.8581	-49.63	285	-	300	0	107	K.SSFDFIDGYEKPVEGR.K
	1960.9426	1959.9353	1959.9949	-30.39	95	-	115	0	---	K.TGGLGDVLGGLPPAMAANGHR.V
	1960.9426	1959.9354	1959.9949	-30.37	95	-	115	0	148	K.TGGLGDVLGGLPPAMAANGHR.V
	1972.9231	1971.9158	1971.9730	-29.01	269	-	284	1	---	R.FAFSDYPELNLPERFK.S
	1976.9381	1975.9308	1975.9898	-29.85	95	-	115	0	---	K.TGGLGDVLGGLPPAMAANGHR.V + Oxidation (M)
	1981.0084	1980.0011	1980.0568	-28.10	315	-	332	0	---	R.VLTVSPYYAEELISGIAR.G
	1981.0084	1980.0011	1980.0568	-28.09	315	-	332	0	129	R.VLTVSPYYAEELISGIAR.G
	2046.9230	2045.9157	2045.9582	-20.76	123	-	139	1	---	R.YDQYKDAWDTSVVSEIK.M
	2121.0061	2119.9988	2120.0215	-10.68	283	-	300	1	---	R.FKSSFDFIDGYEKPVEGR.K
	2121.0061	2119.9988	2120.0215	-10.68	283	-	300	1	84	R.FKSSFDFIDGYEKPVEGR.K
	2165.1035	2164.0962	2164.1211	-11.51	462	-	482	0	---	K.FNAALAHHIMAGADVLAVTSR.F
	2169.0906	2168.0833	2168.0902	-3.18	171	-	189	2	---	R.VWGKTEEKIYGPVAGTDYR.D
	2170.0564	2169.0491	2169.0082	18.9	496	-	516	0	---	R.YGTPCACASTGGLVDTIIEGK.T
	2181.1252	2180.1179	2180.1160	0.86	462	-	482	0	---	K.FNAALAHHIMAGADVLAVTSR.F + Oxidation (M)
	2249.1436	2248.1363	2248.1164	8.85	283	-	301	2	---	R.FKSSFDFIDGYEKPVEGRK.I
	2325.1816	2324.1743	2324.1397	14.9	175	-	194	2	---	K.TEEKIYGPVAGTDYRDNQLR.F
	2477.4802	2476.4729	2476.3802	37.5	383	-	405	1	---	K.EALQAEVGLPVDRNIPLVAFIGR.L
	2562.5029	2561.4956	2561.3900	41.2	458	-	482	1	---	R.AVVKFNAALAHHIMAGADVLAVTSR.F
	2578.5085	2577.5012	2577.3849	45.1	458	-	482	1	---	R.AVVKFNAALAHHIMAGADVLAVTSR.F + Oxidation (M)
	2806.6826	2805.6753	2805.4912	65.6	307	-	332	1	---	K.AGILEADRVLTVSPYYAEELISGIAR.G
	2806.6826	2805.6753	2805.4912	65.6	307	-	332	1	100	K.AGILEADRVLTVSPYYAEELISGIAR.G
	2964.7273	2963.7200	2963.5063	72.1	342	-	368	2	---	R.LTGITGIVNGMDVSEWDPSRDKYIAVK.Y
	2980.7329	2979.7256	2979.5012	75.3	342	-	368	2	---	R.LTGITGIVNGMDVSEWDPSRDKYIAVK.Y + Oxidation (HW)
	3055.6406	3054.6333	3054.3917	79.1	123	-	148	2	---	R.YDQYKDAWDTSVVSEIKMGDGYETVR.F
	3071.6602	3070.6529	3070.3866	86.7	123	-	148	2	---	R.YDQYKDAWDTSVVSEIKMGDGYETVR.F + Oxidation (HW)
	3087.6543	3086.6470	3086.3815	86.0	123	-	148	2	---	R.YDQYKDAWDTSVVSEIKMGDGYETVR.F + Oxidation (HW); Oxidation (M)
Spot 3
gi|332015359 Mass: 67016 Score: 1020 Expect: 1.1e-096 Matches: 52
	GBSS1 [Zea mays subsp. mays]
	Observed	Mr(expt)	Mr(calc)	ppm	Start		End	Miss	Ions	Peptide
	1099.5914	1098.5841	1098.6550	-64.47	396	-	405	0	---	R.NIPLVAFIGR.L
	1224.5015	1223.4942	1223.5683	-60.55	243	-	252	0	---	K.SNYQSHGIYR.D
	1350.5916	1349.5843	1349.6649	-59.72	549	-	560	0	---	K.VVGTPAYEEMVR.N
	1366.5846	1365.5773	1365.6599	-60.43	549	-	560	0	---	K.VVGTPAYEEMVR.N + Oxidation (M)
	1371.6624	1370.6551	1370.7347	-58.08	160	-	170	0	84	R.VFVDHPLFLER.V
	1371.6624	1370.6551	1370.7347	-58.04	160	-	170	0	---	R.VFVDHPLFLER.V
	1396.6667	1395.6594	1395.7358	-54.71	383	-	395	0	---	K.EALQAEVGLPVDR.N
	1475.6824	1474.6751	1474.7602	-57.69	195	-	207	0	---	R.FSLLCQAALEAPR.I
	1500.6957	1499.6884	1499.7092	-13.86	149	-	159	2	---	R.FFHCYKRGVDR.V + Oxidation (HW)
	1548.6794	1547.6721	1547.7588	-56.03	483	-	495	0	---	R.FEPCGLIQLQGMR.Y
	1548.6794	1547.6722	1547.7588	-56.01	483	-	495	0	81	R.FEPCGLIQLQGMR.Y
	1564.6681	1563.6608	1563.7538	-59.44	483	-	495	0	(13)	R.FEPCGLIQLQGMR.Y + Oxidation (M)
	1564.6681	1563.6608	1563.7538	-59.44	483	-	495	0	---	R.FEPCGLIQLQGMR.Y + Oxidation (M)
	1566.6627	1565.6554	1565.7409	-54.59	256	-	268	0	---	K.TAFCIHNISYQGR.F
	1679.7228	1678.7155	1678.7807	-38.81	561	-	574	1	---	R.NCMIQDLSWKGPAK.N + Dioxidation (W)
	1697.7205	1696.7132	1696.8097	-56.86	269	-	282	0	129	R.FAFSDYPELNLPER.F
	1697.7205	1696.7132	1696.8097	-56.83	269	-	282	0	---	R.FAFSDYPELNLPER.F
	1711.7354	1710.7281	1710.8887	-93.85	52	-	65	2	---	R.AAPRHQHQQQQARR.G
	1726.8842	1725.8769	1725.9777	-58.42	396	-	410	1	74	R.NIPLVAFIGRLEEQK.G
	1726.8842	1725.8769	1725.9777	-58.40	396	-	410	1	---	R.NIPLVAFIGRLEEQK.G
	1798.8571	1797.8498	1797.9526	-57.17	156	-	170	1	---	R.GVDRVFVDHPLFLER.V
	1822.9000	1821.8927	1821.9948	-56.04	379	-	395	1	---	K.ALNKEALQAEVGLPVDR.N
	1837.8192	1836.8119	1836.9119	-54.40	179	-	194	1	---	K.IYGPVAGTDYRDNQLR.F
	1845.7621	1844.7548	1844.8581	-55.99	285	-	300	0	103	K.SSFDFIDGYEKPVEGR.K
	1845.7621	1844.7548	1844.8581	-55.98	285	-	300	0	---	K.SSFDFIDGYEKPVEGR.K
	1960.8931	1959.8858	1959.9949	-55.65	95	-	115	0	---	K.TGGLGDVLGGLPPAMAANGHR.V
	1972.8712	1971.8639	1971.9730	-55.33	269	-	284	1	---	R.FAFSDYPELNLPERFK.S
	1976.8816	1975.8743	1975.9898	-58.44	95	-	115	0	---	K.TGGLGDVLGGLPPAMAANGHR.V + Oxidation (M)
	1980.9564	1979.9491	1980.0568	-54.36	315	-	332	0	---	R.VLTVSPYYAEELISGIAR.G
	1980.9564	1979.9491	1980.0568	-54.35	315	-	332	0	111	R.VLTVSPYYAEELISGIAR.G
	2046.8444	2045.8371	2045.9582	-59.17	123	-	139	1	---	R.YDQYKDAWDTSVVSEIK.M
	2078.8555	2077.8482	2077.9480	-48.02	123	-	139	1	---	R.YDQYKDAWDTSVVSEIK.M + Dioxidation (W)
	2120.9121	2119.9048	2120.0215	-55.02	283	-	300	1	---	R.FKSSFDFIDGYEKPVEGR.K
	2120.9121	2119.9048	2120.0215	-55.02	283	-	300	1	134	R.FKSSFDFIDGYEKPVEGR.K
	2165.0005	2163.9932	2164.1211	-59.10	462	-	482	0	---	K.FNAALAHHIMAGADVLAVTSR.F
	2168.9824	2167.9751	2168.0902	-53.08	171	-	189	2	---	R.VWGKTEEKIYGPVAGTDYR.D
	2169.9465	2168.9392	2169.0082	-31.81	496	-	516	0	---	R.YGTPCACASTGGLVDTIIEGK.T
	2181.0068	2179.9995	2180.1160	-53.45	462	-	482	0	---	K.FNAALAHHIMAGADVLAVTSR.F + Oxidation (M)
	2248.9966	2247.9893	2248.1164	-56.54	283	-	301	2	---	R.FKSSFDFIDGYEKPVEGRK.I
	2325.0186	2324.0113	2324.1397	-55.22	175	-	194	2	---	K.TEEKIYGPVAGTDYRDNQLR.F
	2477.2551	2476.2478	2476.3802	-53.44	383	-	405	1	---	K.EALQAEVGLPVDRNIPLVAFIGR.L
	2562.2656	2561.2583	2561.3900	-51.42	458	-	482	1	---	R.AVVKFNAALAHHIMAGADVLAVTSR.F
	2578.2522	2577.2449	2577.3849	-54.33	458	-	482	1	---	R.AVVKFNAALAHHIMAGADVLAVTSR.F + Oxidation (M)
	2650.2961	2649.2888	2649.2897	-0.33	285	-	306	2	---	K.SSFDFIDGYEKPVEGRKINWMK.A + Trp->Kynurenin (W)
	2806.3560	2805.3487	2805.4912	-50.80	307	-	332	1	138	K.AGILEADRVLTVSPYYAEELISGIAR.G
	2806.3560	2805.3487	2805.4912	-50.79	307	-	332	1	---	K.AGILEADRVLTVSPYYAEELISGIAR.G
	2903.4600	2902.4527	2902.6392	-64.25	379	-	405	2	---	K.ALNKEALQAEVGLPVDRNIPLVAFIGR.L
	2964.3516	2963.3443	2963.5063	-54.64	342	-	368	2	---	R.LTGITGIVNGMDVSEWDPSRDKYIAVK.Y
	2980.3555	2979.3482	2979.5012	-51.33	342	-	368	2	---	R.LTGITGIVNGMDVSEWDPSRDKYIAVK.Y + Oxidation (HW)
	3055.2332	3054.2259	3054.3917	-54.27	123	-	148	2	---	R.YDQYKDAWDTSVVSEIKMGDGYETVR.F
	3071.2317	3070.2244	3070.3866	-52.82	123	-	148	2	---	R.YDQYKDAWDTSVVSEIKMGDGYETVR.F + Oxidation (HW)
	3087.2283	3086.2210	3086.3815	-51.99	123	-	148	2	---	R.YDQYKDAWDTSVVSEIKMGDGYETVR.F + Dioxidation (W)
Spot 4
gi|332015359 Mass: 67016 Score: 647 Expect: 2.2e-059 Matches: 40
	GBSS1 [Zea mays subsp. mays]
	Observed	Mr(expt)	Mr(calc)	ppm	Start		End	Miss	Ions	Peptide
	1350.4738	1349.4665	1349.6649	-147.01	549	-	560	0	---	K.VVGTPAYEEMVR.N
	1371.5468	1370.5395	1370.7347	-142.41	160	-	170	0	70	R.VFVDHPLFLER.V
	1371.5468	1370.5395	1370.7347	-142.37	160	-	170	0	---	R.VFVDHPLFLER.V
	1396.5492	1395.5419	1395.7358	-138.89	383	-	395	0	---	K.EALQAEVGLPVDR.N
	1475.5925	1474.5852	1474.7602	-118.65	195	-	207	0	---	R.FSLLCQAALEAPR.I
	1500.6151	1499.6078	1499.7092	-67.61	149	-	159	2	---	R.FFHCYKRGVDR.V + Oxidation (HW)
	1548.6060	1547.5987	1547.7588	-103.46	483	-	495	0	---	R.FEPCGLIQLQGMR.Y
	1564.5980	1563.5907	1563.7538	-104.27	483	-	495	0	---	R.FEPCGLIQLQGMR.Y + Oxidation (M)
	1564.5980	1563.5907	1563.7538	-104.25	483	-	495	0	1	R.FEPCGLIQLQGMR.Y + Oxidation (M)
	1566.5933	1565.5860	1565.7409	-98.91	256	-	268	0	---	K.TAFCIHNISYQGR.F
	1662.7506	1661.7433	1661.8811	-82.88	546	-	560	1	---	R.AIKVVGTPAYEEMVR.N
	1678.7426	1677.7353	1677.8760	-83.83	546	-	560	1	---	R.AIKVVGTPAYEEMVR.N + Oxidation (M)
	1679.7245	1678.7172	1678.7807	-37.80	561	-	574	1	---	R.NCMIQDLSWKGPAK.N + Dioxidation (W)
	1697.6890	1696.6817	1696.8097	-75.42	269	-	282	0	129	R.FAFSDYPELNLPER.F
	1697.6890	1696.6817	1696.8097	-75.40	269	-	282	0	---	R.FAFSDYPELNLPER.F
	1711.7035	1710.6962	1710.8887	-112.49	52	-	65	2	---	R.AAPRHQHQQQQARR.G
	1726.8602	1725.8529	1725.9777	-72.31	396	-	410	1	---	R.NIPLVAFIGRLEEQK.G
	1798.8571	1797.8498	1797.9526	-57.17	156	-	170	1	---	R.GVDRVFVDHPLFLER.V
	1822.9080	1821.9007	1821.9948	-51.67	379	-	395	1	102	K.ALNKEALQAEVGLPVDR.N
	1822.9080	1821.9007	1821.9948	-51.65	379	-	395	1	---	K.ALNKEALQAEVGLPVDR.N
	1837.8256	1836.8183	1836.9119	-50.91	179	-	194	1	---	K.IYGPVAGTDYRDNQLR.F
	1845.7711	1844.7638	1844.8581	-51.10	285	-	300	0	---	K.SSFDFIDGYEKPVEGR.K
	1845.7711	1844.7638	1844.8581	-51.09	285	-	300	0	96	K.SSFDFIDGYEKPVEGR.K
	1960.9401	1959.9328	1959.9949	-31.67	95	-	115	0	---	K.TGGLGDVLGGLPPAMAANGHR.V
	1972.9202	1971.9129	1971.9730	-30.50	269	-	284	1	32	R.FAFSDYPELNLPERFK.S
	1972.9202	1971.9129	1971.9730	-30.48	269	-	284	1	---	R.FAFSDYPELNLPERFK.S
	1976.9381	1975.9308	1975.9898	-29.85	95	-	115	0	---	K.TGGLGDVLGGLPPAMAANGHR.V + Oxidation (M)
	1981.0010	1979.9937	1980.0568	-31.84	315	-	332	0	---	R.VLTVSPYYAEELISGIAR.G
	2046.9147	2045.9074	2045.9582	-24.81	123	-	139	1	---	R.YDQYKDAWDTSVVSEIK.M
	2066.0408	2065.0335	2064.9298	50.2	140	-	155	2	---	K.MGDGYETVRFFHCYKR.G
	2121.0081	2120.0008	2120.0215	-9.76	283	-	300	1	102	R.FKSSFDFIDGYEKPVEGR.K
	2121.0081	2120.0008	2120.0215	-9.74	283	-	300	1	---	R.FKSSFDFIDGYEKPVEGR.K
	2169.0901	2168.0828	2168.0902	-3.41	171	-	189	2	---	R.VWGKTEEKIYGPVAGTDYR.D
	2170.0469	2169.0396	2169.0082	14.5	496	-	516	0	---	R.YGTPCACASTGGLVDTIIEGK.T
	2181.1426	2180.1353	2180.1160	8.84	462	-	482	0	---	K.FNAALAHHIMAGADVLAVTSR.F + Oxidation (M)
	2249.1199	2248.1126	2248.1164	-1.69	283	-	301	2	---	R.FKSSFDFIDGYEKPVEGRK.I
	2325.1797	2324.1724	2324.1397	14.1	175	-	194	2	---	K.TEEKIYGPVAGTDYRDNQLR.F
	2578.5032	2577.4959	2577.3849	43.1	458	-	482	1	---	R.AVVKFNAALAHHIMAGADVLAVTSR.F + Oxidation (M)
	2806.6724	2805.6651	2805.4912	62.0	307	-	332	1	14	K.AGILEADRVLTVSPYYAEELISGIAR.G
	2806.6724	2805.6651	2805.4912	62.0	307	-	332	1	---	K.AGILEADRVLTVSPYYAEELISGIAR.G
Spot 5
gi|195627844 Mass: 63349 Score: 312 Expect: 6.8e-026 Matches: 29
	ketol-acid reductoisomerase [Zea mays]
	Observed	Mr(expt)	Mr(calc)	ppm	Start		End	Miss	Ions	Peptide
	1372.5292	1371.5219	1371.7146	-140.52	81	-	92	0	69	K.VSLAGHEEYIVR.G
	1372.5292	1371.5219	1371.7146	-140.50	81	-	92	0	---	K.VSLAGHEEYIVR.G
	1538.5811	1537.5738	1537.7671	-125.69	419	-	430	2	---	K.IDQTRMWKVGER.V + Oxidation (M); Trp->Kynurenin (W)
	1544.5186	1543.5113	1543.6759	-106.64	492	-	505	0	---	R.GVAFMVDNCSTTAR.L + Oxidation (M)
	1559.7007	1558.6934	1558.8508	-100.94	93	-	106	1	46	R.GGRDLFPLLPEAFK.G
	1559.7007	1558.6934	1558.8508	-100.93	93	-	106	1	---	R.GGRDLFPLLPEAFK.G
	1566.5955	1565.5882	1565.7620	-110.99	419	-	430	2	---	K.IDQTRMWKVGER.V + Dioxidation (W); Oxidation (M)
	1629.7029	1628.6956	1628.7908	-58.48	405	-	418	1	9	R.FYEKEGLPAFPMGK.I + Oxidation (M)
	1629.7029	1628.6956	1628.7908	-58.46	405	-	418	1	---	R.FYEKEGLPAFPMGK.I + Oxidation (M)
	1697.6919	1696.6846	1696.8342	-88.13	350	-	364	1	---	K.KGMLEVYNSLTEEGK.K
	1697.6919	1696.6846	1696.8342	-88.12	351	-	365	1	---	K.GMLEVYNSLTEEGKK.Q
	1698.7192	1697.7119	1697.9287	-127.67	304	-	319	0	---	R.GILLGAVHGMVEALFR.R + Oxidation (M)
	1713.7043	1712.6970	1712.8291	-77.09	351	-	365	1	---	K.GMLEVYNSLTEEGKK.Q + Oxidation (M)
	1785.7927	1784.7854	1784.8920	-59.68	404	-	418	2	---	R.RFYEKEGLPAFPMGK.I + Oxidation (M)
	1854.9375	1853.9302	1854.0298	-53.71	304	-	320	1	---	R.GILLGAVHGMVEALFRR.Y + Oxidation (M)
	1857.9702	1856.9629	1857.0512	-47.56	93	-	109	2	---	R.GGRDLFPLLPEAFKGIK.Q
	1857.9702	1856.9629	1857.0512	-47.55	93	-	109	2	69	R.GGRDLFPLLPEAFKGIK.Q
	1915.9485	1914.9412	1914.9912	-26.07	79	-	95	2	---	K.EKVSLAGHEEYIVRGGR.D + Oxidation (HW)
	2069.9729	2068.9656	2068.9926	-13.05	250	-	269	0	---	K.EINGAGINASFAVHQDVDGR.A
	2069.9729	2068.9656	2068.9926	-13.05	250	-	269	0	71	K.EINGAGINASFAVHQDVDGR.A
	2121.0151	2120.0078	2120.0547	-22.11	409	-	426	2	---	K.EGLPAFPMGKIDQTRMWK.V + Oxidation (HW)
	2243.1487	2242.1414	2242.1092	14.4	405	-	423	2	---	R.FYEKEGLPAFPMGKIDQTR.M + Oxidation (M)
	2299.2014	2298.1941	2298.1454	21.2	56	-	77	0	---	K.VSSPSVIGTAMPSLDFETSVFK.K
	2795.4705	2794.4632	2794.2855	63.6	321	-	345	1	---	R.YTEQGMDEDSAYKNTVESITGIISK.T + Oxidation (M)
	2914.7642	2913.7569	2913.4845	93.5	243	-	269	2	---	R.RLYVQGKEINGAGINASFAVHQDVDGR.A
	2951.6130	2950.6057	2950.3866	74.3	320	-	345	2	---	R.RYTEQGMDEDSAYKNTVESITGIISK.T + Oxidation (M)
	2961.6443	2960.6370	2960.3974	80.9	466	-	491	0	---	K.GHSYSEIINESLIESVDSLNPFMHAR.G + Oxidation (M)
	2962.6494	2961.6421	2961.4396	68.4	270	-	296	0	---	R.ATDVALGWSVALGSPFTFATTLEQEYR.S + Dioxidation (W)
	3089.7788	3088.7715	3088.4924	90.4	465	-	491	1	---	K.KGHSYSEIINESLIESVDSLNPFMHAR.G + Oxidation (M)
gi|332015361 Mass: 66760 Score: 91 Expect: 0.0009 Matches: 23
	GBSS1 [Zea mays subsp. mays]
	Observed	Mr(expt)	Mr(calc)	ppm	Start		End	Miss	Ions	Peptide
	1371.5398	1370.5325	1370.7347	-147.48	158	-	168	0	---	R.VFVDHPLFLER.V
	1386.5594	1385.5521	1385.6319	-57.56	439	-	449	1	---	K.FERMLMSAEEK.F + Oxidation (M)
	1475.5901	1474.5828	1474.7602	-120.28	193	-	205	0	---	R.FSLLCQAALEAPR.I
	1538.5811	1537.5738	1537.7273	-99.82	241	-	253	1	---	K.SNYQSHGIYRDAK.T
	1566.5955	1565.5882	1565.7409	-97.50	254	-	266	0	---	K.TAFCIHNISYQGR.F
	1638.7169	1637.7096	1637.8269	-71.61	442	-	455	2	---	R.MLMSAEEKFPGKVR.A + Oxidation (M)
	1678.7362	1677.7289	1677.8760	-87.64	544	-	558	1	---	R.AIKVVGTPAYEEMVR.N + Oxidation (M)
	1697.6919	1696.6846	1696.8097	-73.70	267	-	280	0	34	R.FAFSDYPELNLPER.F
	1697.6919	1696.6846	1696.8097	-73.69	267	-	280	0	---	R.FAFSDYPELNLPER.F
	1698.7192	1697.7119	1697.8260	-67.22	173	-	187	1	---	K.TEEKIYGPVAGTDYR.D
	1798.8571	1797.8498	1797.9526	-57.17	154	-	168	1	---	R.GVDRVFVDHPLFLER.V
	1822.9095	1821.9022	1821.9948	-50.83	377	-	393	1	---	K.ALNKEALQAEVGLPVDR.N
	1822.9096	1821.9023	1821.9948	-50.80	377	-	393	1	11	K.ALNKEALQAEVGLPVDR.N
	1837.8309	1836.8236	1836.9119	-48.03	177	-	192	1	---	K.IYGPVAGTDYRDNQLR.F
	1845.7832	1844.7759	1844.8581	-44.54	283	-	298	0	---	K.SSFDFIDGYEKPVEGR.K
	1857.9702	1856.9629	1856.9938	-16.60	158	-	172	1	---	R.VFVDHPLFLERVWGK.T + Oxidation (HW)
	1857.9702	1856.9629	1856.9938	-16.60	158	-	172	1	---	R.VFVDHPLFLERVWGK.T + Oxidation (HW)
	1972.9263	1971.9190	1971.9730	-27.39	267	-	282	1	---	R.FAFSDYPELNLPERFK.S
	1976.9323	1975.9250	1975.9898	-32.79	93	-	113	0	---	K.TGGLGDVLGGLPPAMAANGHR.V + Oxidation (M)
	1980.9886	1979.9813	1980.0568	-38.10	313	-	330	0	---	R.VLTVSPYYAEELISGIAR.G
	2066.0510	2065.0437	2064.9298	55.2	138	-	153	2	---	K.MGDGYETVRFFHCYKR.G
	2121.0151	2120.0078	2120.0215	-6.44	281	-	298	1	---	R.FKSSFDFIDGYEKPVEGR.K
	2806.6841	2805.6768	2805.4912	66.2	305	-	330	1	---	K.AGILEADRVLTVSPYYAEELISGIAR.G
gi|213493361	1475.5910	1474.5837	1474.7602	-119.67	11	-	23	0	58	R.FSLLCQAALEAPR.I
Spot 6										Score = 859 bits (2219), Expect = 0.0
gi|212275438 Mass: 52317 Score: 443 Expect: 5.4e-039 Matches: 29										Identities = 462/473 (98%), Positives = 466/473 (99%), Gaps = 0/473 (0%)
	uncharacterized protein LOC100191846 [Zea mays]									gi|195620532|gb|ACG32096.1| UTP--glucose-1-phosphate uridylyltransferase [Zea mays]
	Observed	Mr(expt)	Mr(calc)	ppm	Start		End	Miss	Ions	Peptide
	1376.5724	1375.5651	1375.7612	-142.54	346	-	357	1	94	R.FFDKAIGINVPR.S
	1376.5724	1375.5651	1375.7195	-112.19	2	-	14	1	---	M.ATTAVSVDEKLDK.L
	1475.6011	1474.5938	1474.7932	-135.21	295	-	306	0	---	K.IFNTNNLWVNLK.A
	1539.5571	1538.5498	1538.7253	-114.01	40	-	52	0	---	R.YLSGEAEQIEWSK.I
	1543.7052	1542.6979	1542.7202	-14.42	40	-	52	0	---	R.YLSGEAEQIEWSK.I + Trp->Kynurenin (W)
	1679.7684	1678.7611	1678.8890	-76.16	255	-	270	1	---	K.TLADVKGGTLISYEGR.V
	1679.7684	1678.7612	1678.8890	-76.14	255	-	270	1	84	K.TLADVKGGTLISYEGR.V
	1849.9324	1848.9251	1849.0098	-45.78	333	-	349	1	---	K.VLQLETAAGAAIRFFDK.A
	1940.0138	1939.0065	1939.0738	-34.71	327	-	345	1	---	K.EVDGVKVLQLETAAGAAIR.F
	2022.0049	2020.9976	2021.0429	-22.41	22	-	39	1	---	K.LDQISENEKSGFISLVSR.Y
	2108.0837	2107.0764	2107.0950	-8.79	271	-	288	0	---	R.VQLLEIAQVPDEHVNEFK.S
	2181.0808	2180.0735	2180.0485	11.5	454	-	473	1	---	K.LEIPDGDVLENKDVNGPEDL.-
	2198.0313	2197.0240	2197.0188	2.35	154	-	171	0	146	K.YSNSNIEIHTFNQSQYPR.I
	2198.0313	2197.0240	2197.0188	2.37	154	-	171	0	---	K.YSNSNIEIHTFNQSQYPR.I
	2346.1650	2345.1577	2345.1144	18.5	236	-	254	0	---	K.ILNHLINNQNEYCMEVTPK.T + Oxidation (M)
	2477.4204	2476.4131	2476.3326	32.5	327	-	349	2	---	K.EVDGVKVLQLETAAGAAIRFFDK.A
	2520.4258	2519.4185	2519.3231	37.9	17	-	39	2	---	R.AEVAKLDQISENEKSGFISLVSR.Y
	2565.4514	2564.4441	2564.3486	37.3	271	-	292	1	---	R.VQLLEIAQVPDEHVNEFKSIEK.F
	2581.4487	2580.4414	2580.3435	37.9	271	-	292	1	---	R.VQLLEIAQVPDEHVNEFKSIEK.F + Oxidation (HW)
	2667.4514	2666.4441	2666.3088	50.7	150	-	171	1	---	K.IVEKYSNSNIEIHTFNQSQYPR.I
	2667.4514	2666.4441	2666.3088	50.7	150	-	171	1	25	K.IVEKYSNSNIEIHTFNQSQYPR.I
	2670.6460	2669.6387	2669.5017	51.3	333	-	357	2	---	K.VLQLETAAGAAIRFFDKAIGINVPR.S
	2683.4597	2682.4524	2682.3038	55.4	150	-	171	1	---	K.IVEKYSNSNIEIHTFNQSQYPR.I + Oxidation (HW)
	2875.8804	2874.8731	2874.6219	87.4	104	-	128	2	---	K.SVIEVRNGFTFLDLIVIQIESLNKK.Y
	2892.7559	2891.7486	2891.5393	72.4	365	-	390	1	31	K.ATSDLLLVQSDLYTLVDGFVIRNPSR.A
	2892.7559	2891.7486	2891.5393	72.4	365	-	390	1	---	K.ATSDLLLVQSDLYTLVDGFVIRNPSR.A
	3054.7979	3053.7906	3053.6325	51.8	414	-	441	2	---	R.FKSIPSIVELDSLKVSGDVWFGSGITLK.G + Dioxidation (W)
	3141.9050	3140.8977	3140.6142	90.3	261	-	288	1	---	K.GGTLISYEGRVQLLEIAQVPDEHVNEFK.S
	3769.4558	3768.4485	3767.9734	126	255	-	288	2	---	K.TLADVKGGTLISYEGRVQLLEIAQVPDEHVNEFK.S
											Score = 919 bits (2375), Expect = 0.0
gi|242066822 Mass: 62121 Score: 135 Matches: 1(1) Sequences: 1(1)											Identities = 499/565 (88%), Positives = 530/565 (94%), Gaps = 8/565 (1%)
	hypothetical protein SORBIDRAFT_04g035840 [Sorghum bicolor]									gi|357137413|ref|XP_003570295.1|PREDICTED: leucine aminopeptidase 2, chloroplastic-like [Brachypodium distachyon]
	1398.5101	1397.5029	1397.6939	-136.70	268	-	280	0	135	K.YANDLSSGVIFGR.E
gi|242066822	1639.7450	1638.7377	1638.8729	-82.51	266	-	280	1	72	K.LKYANDLSSGVIFGR.E
gi|242066822	3089.8820	3088.8747	3088.6040	87.6	130	-	159	2	91	K.KLDGQLGGLLSEAAAEEDFTGKTGQSVVLR.L
gi|1296807 Mass: 53949 Score: 58 Matches: 2(0) Sequences: 2(0)
	xylose isomerase [Hordeum vulgare subsp. vulgare]
	2168.0571	2167.0499	2167.0487	0.54	216	-	234	0	33	K.ALEVTHYLGGENYVFWGGR.E
	2296.1794	2295.1722	2295.1436	12.4	215	-	234	1	26	K.KALEVTHYLGGENYVFWGGR.E
gi|388491858	1297.4400	1296.4327	1296.6404	-160.16	87	-	96	0	58	R.FSVAFWHTFR.G
Spot 7
gi|195620532 Mass: 52226 Score: 412 Expect: 6.8e-036 Matches: 29
	UTP--glucose-1-phosphate uridylyltransferase [Zea mays]
	Observed	Mr(expt)	Mr(calc)	ppm	Start		End	Miss	Ions	Peptide
	1052.5247	1051.5174	1051.5298	-11.78	261	-	270	0	---	K.GGTLISYEGR.V
	1312.7437	1311.7364	1311.7510	-11.13	333	-	345	0	---	K.VLQLETAAGAAIR.F
	1358.7305	1357.7232	1357.7493	-19.21	172	-	183	0	---	R.IVTEDFLPLPSK.G
	1376.7532	1375.7459	1375.7612	-11.11	346	-	357	1	---	R.FFDKAIGINVPR.S
	1475.7535	1474.7462	1474.7932	-31.87	295	-	306	0	---	K.IFNTNNLWVNLK.A
	1497.7361	1496.7288	1496.7511	-14.90	428	-	441	0	---	K.VSGDVWFGSGITLK.G + Dioxidation (W)
	1543.8444	1542.8371	1542.8657	-18.55	172	-	185	1	---	R.IVTEDFLPLPSKGK.S
	1679.8812	1678.8739	1678.8890	-8.97	255	-	270	1	---	K.TLADVKGGTLISYEGR.V
	1849.9924	1848.9851	1849.0098	-13.33	333	-	349	1	---	K.VLQLETAAGAAIRFFDK.A
	1940.0662	1939.0589	1939.0738	-7.68	327	-	345	1	---	K.EVDGVKVLQLETAAGAAIR.F
	1967.0029	1965.9956	1966.0047	-4.64	218	-	235	0	---	K.EYVFVANSDNLGAIVDIK.I
	1978.0431	1977.0358	1977.0531	-8.73	22	-	39	1	111	K.LSQISENEKAGFISLVSR.Y
	1978.0431	1977.0358	1977.0531	-8.72	22	-	39	1	---	K.LSQISENEKAGFISLVSR.Y
	2108.0852	2107.0779	2107.0950	-8.08	271	-	288	0	---	R.VQLLEIAQVPDEHVNEFK.S
	2108.0852	2107.0779	2107.0950	-8.08	271	-	288	0	57	R.VQLLEIAQVPDEHVNEFK.S
	2198.0078	2197.0005	2197.0188	-8.32	154	-	171	0	---	K.YSNSNIEIHTFNQSQYPR.I
	2198.0078	2197.0005	2197.0188	-8.32	154	-	171	0	133	K.YSNSNIEIHTFNQSQYPR.I
	2296.1260	2295.1187	2295.2475	-56.09	428	-	449	2	---	K.VSGDVWFGSGITLKGKVTITAK.S + Dioxidation (W)
	2346.1079	2345.1006	2345.1144	-5.86	236	-	254	0	---	K.ILNHLINNQNEYCMEVTPK.T + Oxidation (M)
	2438.2964	2437.2891	2437.3105	-8.75	365	-	386	0	---	K.ATSDLLLVQSDLYTLVDGFVIR.N
	2528.2390	2527.2317	2527.2442	-4.94	450	-	473	2	---	K.SGVKLEVPDGAVFENKDVNGPEDL.-
	2667.2937	2666.2864	2666.3088	-8.41	150	-	171	1	---	K.IVEKYSNSNIEIHTFNQSQYPR.I
	2670.4749	2669.4676	2669.5017	-12.76	333	-	357	2	---	K.VLQLETAAGAAIRFFDKAIGINVPR.S
	2683.2937	2682.2864	2682.3038	-6.46	150	-	171	1	---	K.IVEKYSNSNIEIHTFNQSQYPR.I + Oxidation (HW)
	2875.6472	2874.6399	2874.6219	6.29	104	-	128	2	---	K.SVIEVRNGFTFLDLIVIQIESLNKK.Y
	2892.5337	2891.5264	2891.5393	-4.45	365	-	390	1	28	K.ATSDLLLVQSDLYTLVDGFVIRNPSR.A
	2892.5337	2891.5264	2891.5393	-4.44	365	-	390	1	---	K.ATSDLLLVQSDLYTLVDGFVIRNPSR.A
	3044.5186	3043.5113	3043.5125	-0.39	53	-	79	1	---	K.IQTPTDEVVVPYDTLTSPPEDLEETKK.L
	3157.6660	3156.6587	3156.6091	15.7	261	-	288	1	---	K.GGTLISYEGRVQLLEIAQVPDEHVNEFK.S + Oxidation (HW)
											Score = 919 bits (2375), Expect = 0.0
gi|242066822 Mass: 62121 Score: 222 Matches: 2(2) Sequences: 2(2)											Identities = 499/565 (88%), Positives = 530/565 (94%), Gaps = 8/565 (1%)
	hypothetical protein SORBIDRAFT_04g035840 [Sorghum bicolor]									gi|357137413|ref|XP_003570295.1|PREDICTED: leucine aminopeptidase 2, chloroplastic-like [Brachypodium distachyon]
	1398.6877	1397.6805	1397.6939	-9.63	268	-	280	0	120	K.YANDLSSGVIFGR.E
	3089.5959	3088.5887	3088.6040	-4.98	130	-	159	2	103	K.KLDGQLGGLLSEAAAEEDFTGKTGQSVVLR.L
Spot 8
gi|195619804 Mass: 48386 Score: 499 Expect: 1.4e-044 Matches: 43
	enolase [Zea mays]
	Observed	Mr(expt)	Mr(calc)	ppm	Start		End	Miss	Ions	Peptide
	978.6055	977.5982	977.4971	103	439	-	446	1	---	K.FRAPVEPY.-
	992.6191	991.6118	991.5199	92.7	10	-	17	1	---	K.ARQIFDSR.G
	1101.6144	1100.6071	1100.5186	80.5	374	-	383	0	---	R.AGWGVMTSHR.S
	1133.6003	1132.5930	1132.5084	74.7	374	-	383	0	---	R.AGWGVMTSHR.S + Oxidation (HW); Oxidation (M)
	1149.5869	1148.5796	1148.5033	66.4	374	-	383	0	---	R.AGWGVMTSHR.S + 2 Oxidation (HW); Oxidation (M)
	1533.8817	1532.8744	1532.8086	43.0	424	-	438	0	---	R.IEEELGAIAVYAGAK.F
	1551.9102	1550.9029	1550.8569	29.7	134	-	147	0	---	R.IPLYQHIANLAGNK.Q
	1573.8914	1572.8841	1572.8359	30.7	355	-	369	0	---	K.VNQIGSVTESIEAVK.M
	1708.0083	1707.0010	1706.9580	25.2	133	-	147	1	---	K.RIPLYQHIANLAGNK.Q
	1790.9758	1789.9685	1789.9799	-6.33	2	-	17	2	---	M.AATIQSVKARQIFDSR.G
	1790.9758	1789.9686	1789.9210	26.6	36	-	53	0	49	R.AAVPSGASTGVYEALELR.D
	1837.0122	1836.0049	1835.9781	14.6	424	-	440	1	---	R.IEEELGAIAVYAGAKFR.A
	1854.9698	1853.9625	1853.9419	11.1	169	-	185	0	---	K.LAMQEFMILPTGAASFK.E
	1870.9714	1869.9641	1869.9369	14.6	169	-	185	0	---	K.LAMQEFMILPTGAASFK.E + Oxidation (M)
	1886.9572	1885.9499	1885.9318	9.62	169	-	185	0	---	K.LAMQEFMILPTGAASFK.E + 2 Oxidation (M)
	1970.9220	1969.9147	1969.8840	15.6	18	-	35	0	---	R.GNPTVEVDVFCSDGTFAR.A
	1970.9220	1969.9147	1969.8840	15.6	18	-	35	0	109	R.GNPTVEVDVFCSDGTFAR.A
	2115.1602	2114.1529	2114.1016	24.3	186	-	203	2	---	K.EAMKMGVEVYHHLKSVIK.K + Oxidation (M)
	2132.1726	2131.1653	2131.1538	5.40	148	-	168	0	---	K.QLVLPVPAFNVINGGSHAGNK.L
	2132.1726	2131.1653	2131.1538	5.40	148	-	168	0	40	K.QLVLPVPAFNVINGGSHAGNK.L
	2225.1216	2224.1143	2224.0607	24.1	271	-	290	2	---	K.EENNDGSQKISGDSLKNVYK.S
	2252.1282	2251.1209	2251.1220	-0.48	384	-	405	0	---	R.SGETEDTFIADLAVGLSTGQIK.T
	2252.1282	2251.1209	2251.1220	-0.47	384	-	405	0	---	R.SGETEDTFIADLAVGLSTGQIK.T
	2321.2451	2320.2378	2320.2426	-2.07	418	-	438	1	---	K.YNQLLRIEEELGAIAVYAGAK.F
	2321.2451	2320.2378	2320.2426	-2.06	418	-	438	1	66	K.YNQLLRIEEELGAIAVYAGAK.F
	2473.3176	2472.3103	2472.3257	-6.24	347	-	369	1	---	K.SCNALLLKVNQIGSVTESIEAVK.M
	2493.2478	2492.2405	2492.2951	-21.89	424	-	446	2	---	R.IEEELGAIAVYAGAKFRAPVEPY.-
	2557.2598	2556.2525	2556.2741	-8.47	316	-	338	0	88	K.MTEEIGEQVQIVGDDLLVTNPTR.V
	2557.2598	2556.2525	2556.2741	-8.46	316	-	338	0	---	K.MTEEIGEQVQIVGDDLLVTNPTR.V
	2573.2493	2572.2420	2572.2691	-10.52	316	-	338	0	---	K.MTEEIGEQVQIVGDDLLVTNPTR.V + Oxidation (M)
	2573.2493	2572.2420	2572.2691	-10.51	316	-	338	0	---	K.MTEEIGEQVQIVGDDLLVTNPTR.V + Oxidation (M)
	2633.4351	2632.4278	2632.4588	-11.75	415	-	438	2	---	R.LAKYNQLLRIEEELGAIAVYAGAK.F
	2683.2864	2682.2791	2682.3137	-12.89	36	-	62	1	---	R.AAVPSGASTGVYEALELRDGGSDYLGK.G
	2683.2864	2682.2791	2682.3137	-12.88	36	-	62	1	---	R.AAVPSGASTGVYEALELRDGGSDYLGK.G
	2717.2239	2716.2166	2716.2552	-14.20	12	-	35	1	11	R.QIFDSRGNPTVEVDVFCSDGTFAR.A
	2717.2239	2716.2166	2716.2552	-14.19	12	-	35	1	---	R.QIFDSRGNPTVEVDVFCSDGTFAR.A
	2855.4160	2854.4087	2854.4746	-23.09	316	-	341	1	---	K.MTEEIGEQVQIVGDDLLVTNPTRVAK.A
	2894.3589	2893.3516	2893.4128	-21.13	384	-	411	1	---	R.SGETEDTFIADLAVGLSTGQIKTGAPCR.S
	2986.3081	2985.3008	2985.3709	-23.47	291	-	315	0	---	K.SFVSEYPIVSIEDPFDQDDWVHYAK.M
	3018.2927	3017.2854	3017.3607	-24.95	291	-	315	0	---	K.SFVSEYPIVSIEDPFDQDDWVHYAK.M + Dioxidation (W)
	3054.4568	3053.4495	3053.5305	-26.54	36	-	66	2	4	R.AAVPSGASTGVYEALELRDGGSDYLGKGVSK.A
	3054.4568	3053.4495	3053.5305	-26.53	36	-	66	2	---	R.AAVPSGASTGVYEALELRDGGSDYLGKGVSK.A
	3106.4246	3105.4173	3105.4891	-23.10	206	-	234	1	---	K.YGQDATNVGDEGGFAPNIQENKEGLELLK.T
Spot 9
gi|195619804 Mass: 48386 Score: 213 Expect: 5.4e-016 Matches: 26
	enolase [Zea mays]
	Observed	Mr(expt)	Mr(calc)	ppm	Start		End	Miss	Ions	Peptide
	1299.5192	1298.5119	1298.5350	-17.74	103	-	111	1	---	K.NEWGWCKQK.L + 2 Dioxidation (W)
	1551.6952	1550.6879	1550.8569	-108.94	134	-	147	0	---	R.IPLYQHIANLAGNK.Q
	1707.8407	1706.8334	1706.9580	-72.97	133	-	147	1	---	K.RIPLYQHIANLAGNK.Q
	1790.8292	1789.8219	1789.9210	-55.35	36	-	53	0	---	R.AAVPSGASTGVYEALELR.D
	1790.8292	1789.8219	1789.9210	-55.34	36	-	53	0	27	R.AAVPSGASTGVYEALELR.D
	1886.8523	1885.8450	1885.9318	-46.00	169	-	185	0	---	K.LAMQEFMILPTGAASFK.E + 2 Oxidation (M)
	1970.8362	1969.8289	1969.8840	-27.99	18	-	35	0	82	R.GNPTVEVDVFCSDGTFAR.A
	1970.8362	1969.8289	1969.8840	-27.98	18	-	35	0	---	R.GNPTVEVDVFCSDGTFAR.A
	2115.1125	2114.1052	2114.1016	1.70	186	-	203	2	---	K.EAMKMGVEVYHHLKSVIK.K + Oxidation (M)
	2132.1423	2131.1350	2131.1538	-8.82	148	-	168	0	---	K.QLVLPVPAFNVINGGSHAGNK.L
	2252.1509	2251.1436	2251.1220	9.62	384	-	405	0	---	R.SGETEDTFIADLAVGLSTGQIK.T
	2321.2922	2320.2849	2320.2426	18.2	418	-	438	1	---	K.YNQLLRIEEELGAIAVYAGAK.F
	2321.2922	2320.2850	2320.2426	18.2	418	-	438	1	57	K.YNQLLRIEEELGAIAVYAGAK.F
	2493.3269	2492.3196	2492.2951	9.85	424	-	446	2	---	R.IEEELGAIAVYAGAKFRAPVEPY.-
	2557.3884	2556.3811	2556.2741	41.9	316	-	338	0	---	K.MTEEIGEQVQIVGDDLLVTNPTR.V
	2573.3923	2572.3850	2572.2691	45.1	316	-	338	0	---	K.MTEEIGEQVQIVGDDLLVTNPTR.V + Oxidation (M)
	2573.3923	2572.3851	2572.2691	45.1	316	-	338	0	---	K.MTEEIGEQVQIVGDDLLVTNPTR.V + Oxidation (M)
	2633.6050	2632.5977	2632.4588	52.8	415	-	438	2	---	R.LAKYNQLLRIEEELGAIAVYAGAK.F
	2683.4680	2682.4607	2682.3137	54.8	36	-	62	1	---	R.AAVPSGASTGVYEALELRDGGSDYLGK.G
	2683.4680	2682.4607	2682.3137	54.8	36	-	62	1	---	R.AAVPSGASTGVYEALELRDGGSDYLGK.G
	2717.4290	2716.4217	2716.2552	61.3	12	-	35	1	---	R.QIFDSRGNPTVEVDVFCSDGTFAR.A
	2894.6323	2893.6250	2893.4128	73.4	384	-	411	1	---	R.SGETEDTFIADLAVGLSTGQIKTGAPCR.S
	2986.6238	2985.6165	2985.3709	82.3	291	-	315	0	---	K.SFVSEYPIVSIEDPFDQDDWVHYAK.M
	3054.8076	3053.8003	3053.5305	88.3	36	-	66	2	---	R.AAVPSGASTGVYEALELRDGGSDYLGKGVSK.A
	3054.8076	3053.8003	3053.5305	88.4	36	-	66	2	5	R.AAVPSGASTGVYEALELRDGGSDYLGKGVSK.A
	3106.7703	3105.7630	3105.4891	88.2	206	-	234	1	---	K.YGQDATNVGDEGGFAPNIQENKEGLELLK.T
gi|332015349 Mass: 53156 Score: 168 Expect: 1.7e-011 Matches: 23
	GBSS1 [Zea mays subsp. mays]
	Observed	Mr(expt)	Mr(calc)	ppm	Start		End	Miss	Ions	Peptide
	1299.5192	1298.5119	1298.6704	-122.05	52	-	62	1	---	R.AAPRHQHQQAR.R
	1371.5380	1370.5307	1370.7347	-148.79	158	-	168	0	---	R.VFVDHPLFLER.V
	1475.5912	1474.5839	1474.7602	-119.53	193	-	205	0	---	R.FSLLCQAALEAPR.I
	1508.6138	1507.6065	1507.7413	-89.36	37	-	51	1	---	R.ASAAADTLSMRTSAR.A
	1564.6101	1563.6028	1563.7715	-107.85	300	-	312	1	---	K.INWMKAGILEADR.V + Dioxidation (W); Oxidation (M)
	1566.5964	1565.5891	1565.7409	-96.93	254	-	266	0	---	K.TAFCIHNISYQGR.F
	1697.7312	1696.7239	1696.8097	-50.53	267	-	280	0	---	R.FAFSDYPELNLPER.F
	1697.7312	1696.7239	1696.8097	-50.53	267	-	280	0	58	R.FAFSDYPELNLPER.F
	1798.8571	1797.8498	1797.9526	-57.17	154	-	168	1	---	R.GVDRVFVDHPLFLER.V
	1837.8436	1836.8363	1836.9119	-41.12	177	-	192	1	---	K.IYGPVAGTDYRDNQLR.F
	1845.7777	1844.7704	1844.8581	-47.52	283	-	298	0	---	K.SSFDFIDGYEKPVEGR.K
	1845.7777	1844.7704	1844.8581	-47.52	283	-	298	0	61	K.SSFDFIDGYEKPVEGR.K
	1970.8362	1969.8289	1970.0486	-111.54	153	-	168	2	---	K.RGVDRVFVDHPLFLER.V + Oxidation (HW)
	1970.8362	1969.8289	1970.0486	-111.53	153	-	168	2	---	K.RGVDRVFVDHPLFLER.V + Oxidation (HW)
	1973.8804	1972.8731	1972.9530	-40.51	283	-	299	1	---	K.SSFDFIDGYEKPVEGRK.I
	1976.9562	1975.9489	1975.9898	-20.69	93	-	113	0	---	K.TGGLGDVLGGLPPAMAANGHR.V + Oxidation (M)
	2121.0063	2119.9990	2120.0215	-10.59	281	-	298	1	---	R.FKSSFDFIDGYEKPVEGR.K
	2329.3826	2328.3753	2328.2267	63.9	158	-	176	2	---	R.VFVDHPLFLERVWGKTEEK.I
	2390.3845	2389.3772	2389.1584	91.6	340	-	361	1	---	R.LTGITGIVNGMDVSEWDPSRDK.Y
	2806.6689	2805.6616	2805.4912	60.7	305	-	330	1	---	K.AGILEADRVLTVSPYYAEELISGIAR.G
	2986.6238	2985.6165	2985.4398	59.2	419	-	443	2	---	R.AIKVVGTPAYEEMVRNCMIQDLSWK.G + Oxidation (HW); 2 Oxidation (M)
	3054.8076	3053.8003	3053.4926	101	64	-	92	1	---	R.GARFPSLVVCASAGMNVVFVGAEMAPWSK.T + Oxidation (HW)
	3054.8076	3053.8003	3053.4926	101	64	-	92	1	---	R.GARFPSLVVCASAGMNVVFVGAEMAPWSK.T + Oxidation (M)
gi|226530732 Mass: 44582 Score: 70 Matches: 1(1) Sequences: 1(1)											isoform 1853
	aminomethyltransferase [Zea mays]
	1553.6871	1552.6799	1552.8362	-100.65	84	-	99	0	70	R.GPAAPAYAALLTPQGR.F
Spot 10
gi|3694807 Mass: 53534 Score: 264 Expect: 4.3e-021 Matches: 25
	alanine aminotransferase [Zea mays]
	Observed	Mr(expt)	Mr(calc)	ppm	Start		End	Miss	Ions	Peptide
	1468.5045	1467.4972	1467.6783	-123.34	471	-	482	1	---	R.AFHEAFLAEYRD.-
	1468.5045	1467.4972	1467.6783	-123.33	471	-	482	1	87	R.AFHEAFLAEYRD.-
	1500.5366	1499.5293	1499.7079	-119.05	309	-	322	0	---	R.GGYMEITGFSAPVR.E + Oxidation (M)
	1553.6818	1552.6745	1552.7733	-63.62	83	-	96	1	---	K.EETKSLFSADAISR.A
	1553.6818	1552.6745	1552.7733	-63.59	83	-	96	1	---	K.EETKSLFSADAISR.A
	1656.6743	1655.6670	1655.8090	-85.73	308	-	322	1	---	K.RGGYMEITGFSAPVR.E + Oxidation (M)
	1696.7909	1695.7836	1695.8324	-28.77	69	-	82	0	---	R.EVLALCDHPCLLEK.E
	1696.7909	1695.7836	1695.8324	-28.76	69	-	82	0	---	R.EVLALCDHPCLLEK.E
	1771.7456	1770.7383	1770.8478	-61.81	469	-	482	2	---	R.FRAFHEAFLAEYRD.-
	1800.8236	1799.8163	1799.9101	-52.08	17	-	31	1	---	K.CEYAVRGEIVIHAQR.R
	1800.8236	1799.8163	1799.9101	-52.08	17	-	31	1	41	K.CEYAVRGEIVIHAQR.R
	1839.9003	1838.8930	1838.9924	-54.06	453	-	468	1	72	R.CTILPQEDKIPAVISR.F
	1839.9003	1838.8930	1838.9924	-54.04	453	-	468	1	---	R.CTILPQEDKIPAVISR.F
	1972.9135	1971.9062	1972.0061	-50.64	17	-	32	2	---	K.CEYAVRGEIVIHAQRR.Q + Oxidation (HW)	isoform 1839
	2141.1475	2140.1402	2140.1575	-8.09	14	-	31	2	27	K.VLKCEYAVRGEIVIHAQR.R
	2141.1475	2140.1402	2140.1575	-8.07	14	-	31	2	---	K.VLKCEYAVRGEIVIHAQR.R
	2146.0679	2145.0606	2145.0565	1.94	309	-	327	1	---	R.GGYMEITGFSAPVREQIYK.I
	2162.0454	2161.0381	2161.0514	-6.13	309	-	327	1	---	R.GGYMEITGFSAPVREQIYK.I + Oxidation (M)
	2184.0635	2183.0562	2183.0602	-1.83	69	-	86	1	---	R.EVLALCDHPCLLEKEETK.S
	2556.3936	2555.3863	2555.3451	16.1	328	-	351	0	---	K.IASVNLCSNITGQILASLVMNPPK.A + Oxidation (M)
	2606.5173	2605.5100	2605.4017	41.6	428	-	452	0	---	R.LLESTGIVVVPGSGFGQVPGTWHIR.C
	2610.5195	2609.5122	2609.3966	44.3	428	-	452	0	---	R.LLESTGIVVVPGSGFGQVPGTWHIR.C + Trp->Kynurenin (W)
	2638.5200	2637.5127	2637.3915	45.9	428	-	452	0	---	R.LLESTGIVVVPGSGFGQVPGTWHIR.C + 2 Oxidation (HW)
	2667.5383	2666.5310	2666.3915	52.3	222	-	246	0	---	R.ALVVINPGNPTGQVLAEDNQYDIVK.F
	3001.7412	3000.7339	3000.4902	81.2	247	-	271	2	---	K.FCKNEGLVLLADEVYQENIYVDNKK.F
gi|3694807	1151.3798	1150.3725	1150.6135	-209.40	418	-	427	1	90	K.KAPDAFYALR.L
gi|226530732 Mass: 44582 Score: 84 Matches: 2(1) Sequences: 2(1)
	aminomethyltransferase [Zea mays]
	1553.6818	1552.6745	1552.8362	-104.11	84	-	99	0	63	R.GPAAPAYAALLTPQGR.F
	1696.7909	1695.7836	1695.9137	-76.69	100	-	112	0	22	R.FLYDLFLYRPPPR.S	isoform 1853
gi|40641599 Mass: 12310 Score: 73 Matches: 1(1) Sequences: 1(1)
	putative alanine aminotransferase [Triticum aestivum]
	1853.9222	1852.9150	1853.0080	-50.23	67	-	82	1	73	R.CTILPQEDKIPAIISR.F
Spot 11
gi|3694807 Mass: 53534 Score: 126 Expect: 2.7e-007 Matches: 21
	alanine aminotransferase [Zea mays]
	Observed	Mr(expt)	Mr(calc)	ppm	Start		End	Miss	Ions	Peptide
	1468.5094	1467.5021	1467.6783	-120.01	471	-	482	1	---	R.AFHEAFLAEYRD.-
	1468.5094	1467.5021	1467.6783	-120.01	471	-	482	1	57	R.AFHEAFLAEYRD.-
	1484.5459	1483.5386	1483.6732	-90.69	471	-	482	1	---	R.AFHEAFLAEYRD.- + Oxidation (HW)
	1500.5326	1499.5253	1499.7079	-121.72	309	-	322	0	---	R.GGYMEITGFSAPVR.E + Oxidation (M)
	1553.6837	1552.6764	1552.7733	-62.37	83	-	96	1	---	K.EETKSLFSADAISR.A
	1696.7939	1695.7866	1695.8324	-26.99	69	-	82	0	---	R.EVLALCDHPCLLEK.E
	1696.7940	1695.7867	1695.8324	-26.96	69	-	82	0	---	R.EVLALCDHPCLLEK.E
	1771.7465	1770.7392	1770.8478	-61.30	469	-	482	2	---	R.FRAFHEAFLAEYRD.-
	1800.8275	1799.8202	1799.9101	-49.91	17	-	31	1	---	K.CEYAVRGEIVIHAQR.R
	1839.8988	1838.8915	1838.9924	-54.85	453	-	468	1	---	R.CTILPQEDKIPAVISR.F
	1839.8988	1838.8915	1838.9924	-54.85	453	-	468	1	40	R.CTILPQEDKIPAVISR.F
	1972.9274	1971.9201	1972.0061	-43.59	17	-	32	2	---	K.CEYAVRGEIVIHAQRR.Q + Oxidation (HW)
	2141.1516	2140.1443	2140.1575	-6.16	14	-	31	2	---	K.VLKCEYAVRGEIVIHAQR.R
	2146.0735	2145.0662	2145.0565	4.55	309	-	327	1	---	R.GGYMEITGFSAPVREQIYK.I
	2162.0510	2161.0437	2161.0514	-3.54	309	-	327	1	---	R.GGYMEITGFSAPVREQIYK.I + Oxidation (M)
	2184.0676	2183.0603	2183.0602	0.05	69	-	86	1	---	R.EVLALCDHPCLLEKEETK.S
	2556.4155	2555.4082	2555.3451	24.7	328	-	351	0	---	K.IASVNLCSNITGQILASLVMNPPK.A + Oxidation (M)
	2606.5266	2605.5193	2605.4017	45.1	428	-	452	0	---	R.LLESTGIVVVPGSGFGQVPGTWHIR.C
	2610.5303	2609.5230	2609.3966	48.4	428	-	452	0	---	R.LLESTGIVVVPGSGFGQVPGTWHIR.C + Trp->Kynurenin (W)
	2638.5208	2637.5135	2637.3915	46.3	428	-	452	0	---	R.LLESTGIVVVPGSGFGQVPGTWHIR.C + 2 Oxidation (HW)
	2667.5464	2666.5391	2666.3915	55.3	222	-	246	0	---	R.ALVVINPGNPTGQVLAEDNQYDIVK.F
gi|3694807	1151.3846	1150.3773	1150.6135	-205.23	418	-	427	1	80	K.KAPDAFYALR.L
gi|22284 Mass: 66635 Score: 104 Expect: 4.3e-005 Matches: 17
	vicilin-like embryo storage protein [Zea mays]
	Observed	Mr(expt)	Mr(calc)	ppm	Start		End	Miss	Ions	Peptide
	1566.5975	1565.5902	1565.6441	-34.41	79	-	92	1	---	R.SGEGSSEDEREQEK.E
	1658.7870	1657.7797	1657.9151	-81.68	462	-	476	1	---	K.VFLAGADNVLQKLDR.V
	1696.7939	1695.7866	1695.8124	-15.21	43	-	54	1	---	R.RCEDRPWHQRPR.C + Trp->Kynurenin (W)
	1696.7940	1695.7867	1695.8124	-15.18	43	-	54	1	---	R.RCEDRPWHQRPR.C + Trp->Kynurenin (W)	isoform 1839
	1726.8719	1725.8646	1725.8686	-2.29	234	-	248	1	---	R.NPESFLSSFSKSIQR.A
	1798.8571	1797.8498	1797.8423	4.19	568	-	582	2	---	R.EEVAETLMRMVTARM.- + 2 Oxidation (M)
	1974.9678	1973.9605	1974.0283	-34.32	114	-	130	1	---	R.SEQGSLRVLRPFDEVSR.L
	2080.1094	2079.1021	2079.1266	-11.77	423	-	443	0	73	R.LSPGTAFVVPAGHPFVAVASR.D
	2080.1094	2079.1021	2079.1266	-11.76	423	-	443	0	---	R.LSPGTAFVVPAGHPFVAVASR.D
	2144.0986	2143.0913	2143.0811	4.78	186	-	206	0	---	K.QGHVFVAPAGAVTYLANTDGR.K
	2144.0986	2143.0914	2143.0811	4.80	186	-	206	0	14	K.QGHVFVAPAGAVTYLANTDGR.K
	2152.0039	2150.9966	2151.0035	-3.19	286	-	305	0	---	R.HASEGGHGPHWPLPPFGESR.G
	2174.0310	2173.0237	2173.0222	0.70	444	-	461	1	---	R.DSNLQIVCFEVHADRNEK.V
	2184.0676	2183.0603	2182.9933	30.7	286	-	305	0	---	R.HASEGGHGPHWPLPPFGESR.G + 2 Oxidation (HW)
	2206.1541	2205.1468	2205.1371	4.39	214	-	233	0	---	K.ILHTISVPGEFQFFFGPGGR.N
	2400.2654	2399.2581	2399.2710	-5.36	186	-	208	2	---	K.QGHVFVAPAGAVTYLANTDGRKK.L
	2799.5676	2798.5603	2798.3736	66.7	306	-	330	0	---	R.GPYSLLDQRPSIANQHGQLYEADAR.S
gi|22287	1658.7860	1657.7787	1657.9151	-82.29	431	-	445	1	54	K.VFLAGADNVLQKLDR.V
gi|40641599 Mass: 12310 Score: 140 Expect: 1.1e-008 Matches: 5
	putative alanine aminotransferase [Triticum aestivum]
	Observed	Mr(expt)	Mr(calc)	ppm	Start		End	Miss	Ions	Peptide
	1845.7778	1844.7705	1844.8372	-36.12	1	-	16	1	---	-.GMTCNKAEGAMYLFPR.L
	1853.9253	1852.9180	1853.0080	-48.58	67	-	82	1	127	R.CTILPQEDKIPAIISR.F
	1853.9253	1852.9180	1853.0080	-48.58	67	-	82	1	---	R.CTILPQEDKIPAIISR.F
	1987.9602	1986.9529	1986.8894	32.0	85	-	99	2	---	K.EFHEKFMDEFRDVSR.D + Oxidation (M)
	2610.5303	2609.5230	2609.2552	103	1	-	22	2	---	-.GMTCNKAEGAMYLFPRLHLPQK.A + Oxidation (HW); 2 Oxidation (M)
Spot 12
gi|162458207 Mass: 48262 Score: 1230 Expect: 1.1e-117 Matches: 46
	enolase 1 [Zea mays]
	Observed	Mr(expt)	Mr(calc)	ppm	Start		End	Miss	Ions	Peptide
	932.4401	931.4328	931.5161	-89.36	347	-	354	0	---	K.TCNALLLK.V
	978.4418	977.4345	977.4971	-63.97	439	-	446	1	---	K.FRAPVEPY.-
	992.4525	991.4452	991.5199	-75.33	10	-	17	1	---	K.ARQIFDSR.G
	1071.4401	1070.4328	1070.5080	-70.21	374	-	383	0	---	R.AGWGVMASHR.S
	1087.4264	1086.4191	1086.5029	-77.11	374	-	383	0	---	R.AGWGVMASHR.S + Oxidation (HW)
	1119.4142	1118.4069	1118.4927	-76.71	374	-	383	0	---	R.AGWGVMASHR.S + Dioxidation (W); Oxidation (M)
	1227.5295	1226.5222	1226.6091	-70.81	373	-	383	1	---	K.RAGWGVMASHR.S
	1499.7434	1498.7361	1498.8541	-78.72	112	-	126	0	---	K.LGANAILAVSLAVCK.A
	1535.6486	1534.6413	1534.7515	-71.76	424	-	438	0	---	R.IEEELGDAAVYAGAK.F
	1551.7389	1550.7316	1550.8569	-80.76	134	-	147	0	---	K.IPLYQHIANLAGNK.T
	1601.7429	1600.7356	1600.8420	-66.48	355	-	369	0	---	K.VNQIGSVTESIEAVR.M
	1601.7429	1600.7356	1600.8420	-66.46	355	-	369	0	149	K.VNQIGSVTESIEAVR.M
	1639.7902	1638.7829	1638.8941	-67.86	324	-	338	0	117	K.VQIVGDDLLVTNPTR.V
	1639.7902	1638.7829	1638.8941	-67.84	324	-	338	0	---	K.VQIVGDDLLVTNPTR.V
	1662.6722	1661.6649	1661.8811	-130.05	190	-	203	1	---	K.MGVEVYHNLKSIIK.K + Oxidation (HW); Oxidation (M)
	1679.8285	1678.8212	1678.9518	-77.79	133	-	147	1	---	K.KIPLYQHIANLAGNK.T
	1698.7134	1697.7061	1697.8335	-75.00	246	-	261	0	---	K.VVIGMDVAASEFFGEK.D
	1790.8131	1789.8058	1789.9210	-64.35	36	-	53	0	---	R.GAVPSGASTGIYEALELR.D
	1790.8131	1789.8058	1789.9210	-64.34	36	-	53	0	147	R.GAVPSGASTGIYEALELR.D
	1835.7546	1834.7473	1834.8697	-66.71	18	-	35	0	---	R.GNPTVEVDVGLSDGSYAR.G
	1835.7546	1834.7474	1834.8697	-66.69	18	-	35	0	145	R.GNPTVEVDVGLSDGSYAR.G
	1870.8037	1869.7964	1869.9369	-75.10	169	-	185	0	---	K.LAMQEFMILPTGASSFK.E
	1886.7970	1885.7897	1885.9318	-75.32	169	-	185	0	---	K.LAMQEFMILPTGASSFK.E + Oxidation (M)
	1902.7886	1901.7813	1901.9267	-76.43	169	-	185	0	---	K.LAMQEFMILPTGASSFK.E + 2 Oxidation (M)
	2104.9998	2103.9925	2104.1429	-71.50	148	-	168	0	117	K.TLVLPVPAFNVINGGSHAGNK.L
	2104.9998	2103.9925	2104.1429	-71.48	148	-	168	0	---	K.TLVLPVPAFNVINGGSHAGNK.L
	2267.9729	2266.9656	2267.1169	-66.73	384	-	405	0	---	R.SGETEDTFIADLSVGLSTGQIK.T
	2323.0388	2322.0315	2322.1855	-66.31	418	-	438	1	---	K.YNQLLRIEEELGDAAVYAGAK.F
	2323.0388	2322.0315	2322.1855	-66.30	418	-	438	1	110	K.YNQLLRIEEELGDAAVYAGAK.F
	2330.0068	2328.9995	2329.1520	-65.46	169	-	189	1	---	K.LAMQEFMILPTGASSFKEAMK.M
	2345.9971	2344.9898	2345.1469	-66.98	169	-	189	1	---	K.LAMQEFMILPTGASSFKEAMK.M + Oxidation (M)
	2361.9795	2360.9722	2361.1418	-71.83	169	-	189	1	---	K.LAMQEFMILPTGASSFKEAMK.M + 2 Oxidation (M)
	2495.0676	2494.0603	2494.2380	-71.22	424	-	446	2	---	R.IEEELGDAAVYAGAKFRAPVEPY.-
	2515.1809	2514.1736	2514.3475	-69.17	347	-	369	1	---	K.TCNALLLKVNQIGSVTESIEAVR.M
	2524.1956	2523.1883	2523.3544	-65.85	316	-	338	1	135	K.LTDEIGQKVQIVGDDLLVTNPTR.V
	2524.1956	2523.1883	2523.3544	-65.83	316	-	338	1	---	K.LTDEIGQKVQIVGDDLLVTNPTR.V
	2582.0774	2581.0701	2581.2409	-66.15	12	-	35	1	---	R.QIFDSRGNPTVEVDVGLSDGSYAR.G
	2635.2297	2634.2224	2634.4016	-68.03	415	-	438	2	---	R.LAKYNQLLRIEEELGDAAVYAGAK.F
	2683.1401	2682.1328	2682.3137	-67.42	36	-	62	1	---	R.GAVPSGASTGIYEALELRDGGSDYLGK.G
	2683.1401	2682.1329	2682.3137	-67.41	36	-	62	1	130	R.GAVPSGASTGIYEALELRDGGSDYLGK.G
	2968.1067	2967.0994	2967.2974	-66.73	291	-	315	0	---	K.SFVSEYPIESIEDPFDQDDWSTYAK.L
	3080.3743	3079.3670	3079.5826	-70.01	36	-	66	2	21	R.GAVPSGASTGIYEALELRDGGSDYLGKGVLK.A
	3080.3743	3079.3670	3079.5826	-70.00	36	-	66	2	---	R.GAVPSGASTGIYEALELRDGGSDYLGKGVLK.A
	3106.2856	3105.2783	3105.4891	-67.86	206	-	234	1	---	K.YGQDATNVGDEGGFAPNIQENKEGLELLK.A
	3106.2856	3105.2784	3105.4891	-67.85	206	-	234	1	---	K.YGQDATNVGDEGGFAPNIQENKEGLELLK.A
	3234.3767	3233.3694	3233.3918	-6.92	83	-	109	0	---	K.DPTEQVEIDNFMVQQLDGTSNEWGWCK.Q + 2 Trp->Kynurenin (W)
Spot 13											Score = 957 bits (2475), Expect = 0.0
gi|239050356 Mass: 50851 Score: 175 Expect: 3.4e-012 Matches: 15											Identities = 452/455 (99%), Positives = 454/455 (99%), Gaps = 1/455 (0%)
	uncharacterized protein LOC100192757 [Zea mays]									gi|195613350|gb|ACG28505.1| homogentisate 1,2-dioxygenase [Zea mays]
	Observed	Mr(expt)	Mr(calc)	ppm	Start		End	Miss	Ions	Peptide
	1570.6483	1569.6410	1569.8304	-120.60	70	-	82	0	---	R.IKPSVTHEPFYPR.N
	1689.8711	1688.8638	1689.0189	-91.81	180	-	195	0	95	R.LLVSPGEIVVIPQGLR.F
	1689.8711	1688.8638	1689.0189	-91.81	180	-	195	0	---	R.LLVSPGEIVVIPQGLR.F
	1726.8390	1725.8317	1725.8394	-4.44	385	-	400	1	---	K.THEATISRAAANEPSR.L + Oxidation (HW)
	1915.8738	1914.8665	1914.9550	-46.18	401	-	416	0	---	R.LSGTLAFMFESWLIPR.V + Dioxidation (W); Oxidation (M)
	1948.8994	1947.8921	1947.9744	-42.23	330	-	344	0	---	R.WLVAENTFRPPYYHR.N
	1948.8994	1947.8921	1947.9744	-42.22	330	-	344	0	11	R.WLVAENTFRPPYYHR.N
	1980.9895	1979.9822	1979.9642	9.09	330	-	344	0	---	R.WLVAENTFRPPYYHR.N + 2 Oxidation (HW)
	2005.0065	2003.9992	2004.0640	-32.34	89	-	106	1	---	R.LVGEFDRTTTVATPTQLR.W
	2290.1709	2289.1636	2289.2058	-18.44	65	-	82	1	---	R.TWLYRIKPSVTHEPFYPR.N
	2290.1709	2289.1636	2289.2058	-18.44	65	-	82	1	---	R.TWLYRIKPSVTHEPFYPR.N
	2639.4160	2638.4087	2638.2605	56.2	235	-	256	0	---	R.DFLSPTAWFEQEHHPGYTIVHK.Y
	2712.5945	2711.5872	2711.3377	92.0	393	-	416	1	---	R.AAANEPSRLSGTLAFMFESWLIPR.V + Dioxidation (W); Oxidation (M)
	2883.7065	2882.6992	2882.4715	79.0	207	-	234	0	---	R.GYVSEIFGAHFQLPDLGPIGANGLASPR.D
	2883.7065	2882.6993	2882.4715	79.0	207	-	234	0	55	R.GYVSEIFGAHFQLPDLGPIGANGLASPR.D
gi|18033230 Mass: 50559 Score: 69 Expect: 0.15 Matches: 19
	UDP-glucosyltransferase BX9 [Zea mays]
	Observed	Mr(expt)	Mr(calc)	ppm	Start		End	Miss	Ions	Peptide
	1651.8214	1650.8141	1650.9834	-102.56	301	-	313	0	---	K.RPFVWVVRPNLIR.G
	1660.7623	1659.7550	1659.9195	-99.11	153	-	166	2	---	R.TLIDKGYLPVKEER.K
	1676.6160	1675.6087	1675.7690	-95.61	314	-	329	0	---	R.GFESGALPDGVEDEVR.G
	1707.6945	1706.6872	1706.8363	-87.32	185	-	199	0	---	R.VDTSDLEEFAELLAR.T
	1734.8102	1733.8029	1733.9424	-80.46	243	-	259	0	---	K.LVPTATASLHGVVQADR.G
	1889.8119	1888.8046	1888.8915	-46.01	314	-	331	1	---	R.GFESGALPDGVEDEVRGR.G
	1969.9955	1968.9882	1969.0480	-30.37	432	-	451	1	---	K.IAAAKGIGIGVDVDETTSPR.T
	2017.9803	2016.9730	2017.0397	-33.05	16	-	32	0	---	R.VVVFPFPFQGHFNPVMR.L
	2033.9806	2032.9733	2033.0346	-30.15	16	-	32	0	---	R.VVVFPFPFQGHFNPVMR.L + Oxidation (HW)
	2033.9806	2032.9733	2033.0346	-30.14	16	-	32	0	---	R.VVVFPFPFQGHFNPVMR.L + Oxidation (M)
	2205.1299	2204.1226	2204.1324	-4.46	181	-	199	1	---	K.DLLRVDTSDLEEFAELLAR.T
	2307.1821	2306.1748	2306.1754	-0.24	185	-	205	1	---	R.VDTSDLEEFAELLARTVTAAR.R
	2349.1987	2348.1914	2348.1437	20.3	41	-	62	0	---	R.GLAITVFHSGALDPADYPADYR.F
	2349.1987	2348.1915	2348.1437	20.3	41	-	62	0	40	R.GLAITVFHSGALDPADYPADYR.F
	2430.3601	2429.3528	2429.2842	28.2	207	-	228	0	---	R.ASGLIFNTFPLIETDTLAEIHK.A
	2432.3730	2431.3657	2431.2958	28.8	179	-	199	2	---	R.VKDLLRVDTSDLEEFAELLAR.T
	2448.3420	2447.3347	2447.2366	40.1	74	-	96	0	---	K.LLASEDIAAIVTTLNASCDAPFR.A
	2586.5205	2585.5132	2585.3853	49.5	206	-	228	1	---	R.RASGLIFNTFPLIETDTLAEIHK.A
	2586.5205	2585.5132	2585.3853	49.5	206	-	228	1	---	R.RASGLIFNTFPLIETDTLAEIHK.A
gi|49388150 Mass: 47645 Score: 60 Matches: 1(1) Sequences: 1(1)
	putative fumarylacetoacetate hydrolase [Oryza sativa Japonica Group]
	2445.3508	2444.3436	2444.2641	32.5	11	-	32	0	60	R.SFVEVAPGSHFPIQNLPFGVFR.R
Spot 14
gi|195613350 Mass: 50988 Score: 373 Expect: 5.4e-032 Matches: 30
	homogentisate 1,2-dioxygenase [Zea mays]
	Observed	Mr(expt)	Mr(calc)	ppm	Start		End	Miss	Ions	Peptide
	1096.5468	1095.5395	1095.5383	1.09	171	-	179	0	49	R.LFITTECGR.L
	1096.5468	1095.5395	1095.5383	1.13	171	-	179	0	---	R.LFITTECGR.L
	1173.5895	1172.5822	1172.5826	-0.32	196	-	206	0	---	R.FAVDLPDGPSR.G
	1188.6534	1187.6461	1187.6510	-4.12	96	-	106	0	---	R.TTTVATPTQLR.W
	1360.6201	1359.6128	1359.6064	4.74	418	-	428	0	---	R.VCPWALDSPCR.D
	1570.8392	1569.8319	1569.8304	1.00	70	-	82	0	---	R.IKPSVTHEPFYPR.N
	1690.0310	1689.0237	1689.0189	2.86	180	-	195	0	---	R.LLVSPGEIVVIPQGLR.F
	1690.0310	1689.0237	1689.0189	2.87	180	-	195	0	114	R.LLVSPGEIVVIPQGLR.F
	1883.9354	1882.9281	1882.9651	-19.66	402	-	417	0	---	R.LSGTLAFMFESWLIPR.V + Oxidation (HW)
	1887.9598	1886.9525	1886.9601	-3.99	402	-	417	0	---	R.LSGTLAFMFESWLIPR.V + Oxidation (M); Trp->Kynurenin (W)
	1915.9667	1914.9594	1914.9550	2.33	402	-	417	0	---	R.LSGTLAFMFESWLIPR.V + Dioxidation (W); Oxidation (M)
	1948.9886	1947.9813	1947.9744	3.56	330	-	344	0	---	R.WLVAENTFRPPYYHR.N
	1948.9887	1947.9814	1947.9744	3.59	330	-	344	0	33	R.WLVAENTFRPPYYHR.N
	1964.9816	1963.9743	1963.9693	2.56	330	-	344	0	---	R.WLVAENTFRPPYYHR.N + Oxidation (HW)
	1981.0509	1980.0436	1979.9642	40.1	330	-	344	0	---	R.WLVAENTFRPPYYHR.N + 2 Oxidation (HW)
	2005.0673	2004.0600	2004.0640	-2.02	89	-	106	1	29	R.LVGEFDRTTTVATPTQLR.W
	2005.0673	2004.0600	2004.0640	-2.00	89	-	106	1	---	R.LVGEFDRTTTVATPTQLR.W
	2290.1455	2289.1382	2289.2058	-29.54	65	-	82	1	---	R.TWLYRIKPSVTHEPFYPR.N
	2290.1455	2289.1382	2289.2058	-29.53	65	-	82	1	---	R.TWLYRIKPSVTHEPFYPR.N
	2294.1477	2293.1404	2293.2008	-26.31	65	-	82	1	---	R.TWLYRIKPSVTHEPFYPR.N + Trp->Kynurenin (W)
	2306.1379	2305.1306	2305.2008	-30.43	65	-	82	1	---	R.TWLYRIKPSVTHEPFYPR.N + Oxidation (HW)
	2322.1411	2321.1338	2321.1957	-26.64	65	-	82	1	---	R.TWLYRIKPSVTHEPFYPR.N + Dioxidation (W)
	2639.2766	2638.2693	2638.2605	3.35	235	-	256	0	---	R.DFLSPTAWFEQEHHPGYTIVHK.Y
	2680.3472	2679.3399	2679.3479	-2.97	394	-	417	1	---	R.AAANEPSRLSGTLAFMFESWLIPR.V + Oxidation (HW)
	2684.3677	2683.3604	2683.3428	6.57	394	-	417	1	---	R.AAANEPSRLSGTLAFMFESWLIPR.V + Oxidation (M); Trp->Kynurenin (W)
	2712.3826	2711.3753	2711.3377	13.9	394	-	417	1	---	R.AAANEPSRLSGTLAFMFESWLIPR.V + Dioxidation (W); Oxidation (M)
	2883.4905	2882.4832	2882.4715	4.05	207	-	234	0	103	R.GYVSEIFGAHFQLPDLGPIGANGLASPR.D
	2883.4905	2882.4832	2882.4715	4.06	207	-	234	0	---	R.GYVSEIFGAHFQLPDLGPIGANGLASPR.D
	2915.3484	2914.3411	2914.3241	5.85	418	-	440	1	---	R.VCPWALDSPCRDLDYYQCWIGLK.S
	3329.6423	3328.6350	3328.6122	6.87	107	-	136	0	---	R.WRPADVPLHPGLDFIDGLYTVCGAGSSCLR.H
											Score = 814 bits (2102), Expect = 0.0
gi|212721366 Mass: 47230 Score: 139 Expect: 1.4e-008 Matches: 10											Identities = 407/428 (95%), Positives = 413/428 (96%), Gaps = 1/428 (0%)
	uncharacterized protein LOC100192485 [Zea mays]									gi|195619794|gb|ACG31727.1| fumarylacetoacetase [Zea mays]
	Observed	Mr(expt)	Mr(calc)	ppm	Start		End	Miss	Ions	Peptide
	1788.9404	1787.9331	1787.9458	-7.08	249	-	264	0	---	R.DIQAWETIPLGPFLGK.S + Trp->Kynurenin (W)
	1810.9559	1809.9486	1809.9584	-5.42	99	-	114	1	---	K.ILSADEPVLRDNEALR.N
	1883.9354	1882.9281	1882.8805	25.3	392	-	407	1	---	R.KFLEDGDEVILTGCCK.G
	2276.1321	2275.1248	2275.1174	3.23	154	-	173	0	48	R.GPQTPVNPNWFYLPVGYNGR.A
	2276.1321	2275.1248	2275.1174	3.24	154	-	173	0	---	R.GPQTPVNPNWFYLPVGYNGR.A
	2280.1306	2279.1233	2279.1124	4.81	154	-	173	0	---	R.GPQTPVNPNWFYLPVGYNGR.A + Trp->Kynurenin (W)
	2308.1370	2307.1297	2307.1073	9.73	154	-	173	0	---	R.GPQTPVNPNWFYLPVGYNGR.A + Dioxidation (W)
	2445.2795	2444.2722	2444.2641	3.31	10	-	31	0	---	R.SFVEVPAGSHFPIQNLPFGVFR.R
	2445.2795	2444.2723	2444.2641	3.33	10	-	31	0	84	R.SFVEVPAGSHFPIQNLPFGVFR.R
	2601.3853	2600.3780	2600.3652	4.92	10	-	32	1	---	R.SFVEVPAGSHFPIQNLPFGVFRR.R
gi|195619794	2290.1455	2289.1382	2289.1331	2.25	155	-	174	0	47	R.GPQTPVNPNWFYLPIGYNGR.A
	2419.2617	2418.2544	2418.2485	2.47	11	-	32	0	12	R.SFVEVAAGSHFPIQNLPFGVFR.R
Spot 15
gi|162458207 Mass: 48262 Score: 1220 Expect: 1.1e-116 Matches: 44
	enolase 1 [Zea mays]
	Observed	Mr(expt)	Mr(calc)	ppm	Start		End	Miss	Ions	Peptide
	932.4974	931.4901	931.5161	-27.85	347	-	354	0	---	K.TCNALLLK.V
	949.5280	948.5207	948.5280	-7.70	2	-	9	0	---	M.AVTITWVK.A + Dioxidation (W)
	978.5005	977.4932	977.4971	-3.92	439	-	446	1	---	K.FRAPVEPY.-
	992.5165	991.5092	991.5199	-10.78	10	-	17	1	---	K.ARQIFDSR.G
	1071.5148	1070.5075	1070.5080	-0.45	374	-	383	0	48	R.AGWGVMASHR.S
	1071.5148	1070.5075	1070.5080	-0.43	374	-	383	0	---	R.AGWGVMASHR.S
	1087.5031	1086.4958	1086.5029	-6.51	374	-	383	0	---	R.AGWGVMASHR.S + Oxidation (HW)
	1103.4985	1102.4912	1102.4978	-5.97	374	-	383	0	---	R.AGWGVMASHR.S + Dioxidation (W)
	1119.4878	1118.4805	1118.4927	-10.91	374	-	383	0	---	R.AGWGVMASHR.S + Dioxidation (W); Oxidation (M)
	1227.6144	1226.6071	1226.6091	-1.60	373	-	383	1	---	K.RAGWGVMASHR.S
	1499.8534	1498.8461	1498.8541	-5.33	112	-	126	0	---	K.LGANAILAVSLAVCK.A
	1535.7495	1534.7422	1534.7515	-6.02	424	-	438	0	---	R.IEEELGDAAVYAGAK.F
	1551.8632	1550.8559	1550.8569	-0.61	134	-	147	0	---	K.IPLYQHIANLAGNK.T
	1601.8556	1600.8483	1600.8420	3.92	355	-	369	0	143	K.VNQIGSVTESIEAVR.M
	1601.8556	1600.8483	1600.8420	3.92	355	-	369	0	---	K.VNQIGSVTESIEAVR.M
	1639.9073	1638.9000	1638.8941	3.61	324	-	338	0	---	K.VQIVGDDLLVTNPTR.V
	1639.9074	1638.9001	1638.8941	3.64	324	-	338	0	96	K.VQIVGDDLLVTNPTR.V
	1679.9557	1678.9484	1678.9518	-2.03	133	-	147	1	---	K.KIPLYQHIANLAGNK.T
	1698.8256	1697.8183	1697.8335	-8.92	246	-	261	0	---	K.VVIGMDVAASEFFGEK.D
	1756.0056	1754.9983	1755.0076	-5.31	110	-	126	1	---	K.QKLGANAILAVSLAVCK.A
	1790.9364	1789.9291	1789.9210	4.54	36	-	53	0	---	R.GAVPSGASTGIYEALELR.D
	1790.9364	1789.9291	1789.9210	4.54	36	-	53	0	143	R.GAVPSGASTGIYEALELR.D
	1835.8818	1834.8745	1834.8697	2.61	18	-	35	0	---	R.GNPTVEVDVGLSDGSYAR.G
	1835.8818	1834.8746	1834.8697	2.63	18	-	35	0	138	R.GNPTVEVDVGLSDGSYAR.G
	1870.9347	1869.9274	1869.9369	-5.05	169	-	185	0	---	K.LAMQEFMILPTGASSFK.E
	1886.9254	1885.9181	1885.9318	-7.24	169	-	185	0	---	K.LAMQEFMILPTGASSFK.E + Oxidation (M)
	1902.9250	1901.9177	1901.9267	-4.72	169	-	185	0	---	K.LAMQEFMILPTGASSFK.E + 2 Oxidation (M)
	2073.1565	2072.1492	2072.1486	0.31	112	-	132	1	---	K.LGANAILAVSLAVCKAGAMVK.K + Oxidation (M)
	2105.1516	2104.1443	2104.1429	0.66	148	-	168	0	---	K.TLVLPVPAFNVINGGSHAGNK.L
	2105.1516	2104.1443	2104.1429	0.67	148	-	168	0	113	K.TLVLPVPAFNVINGGSHAGNK.L
	2268.1287	2267.1214	2267.1169	1.98	384	-	405	0	93	R.SGETEDTFIADLSVGLSTGQIK.T
	2268.1287	2267.1214	2267.1169	2.00	384	-	405	0	---	R.SGETEDTFIADLSVGLSTGQIK.T
	2323.1970	2322.1897	2322.1855	1.81	418	-	438	1	---	K.YNQLLRIEEELGDAAVYAGAK.F
	2323.1970	2322.1897	2322.1855	1.82	418	-	438	1	91	K.YNQLLRIEEELGDAAVYAGAK.F
	2515.3452	2514.3379	2514.3475	-3.83	347	-	369	1	---	K.TCNALLLKVNQIGSVTESIEAVR.M
	2524.3726	2523.3653	2523.3544	4.30	316	-	338	1	95	K.LTDEIGQKVQIVGDDLLVTNPTR.V
	2524.3726	2523.3653	2523.3544	4.31	316	-	338	1	---	K.LTDEIGQKVQIVGDDLLVTNPTR.V
	2582.2532	2581.2459	2581.2409	1.96	12	-	35	1	---	R.QIFDSRGNPTVEVDVGLSDGSYAR.G
	2683.3293	2682.3220	2682.3137	3.11	36	-	62	1	---	R.GAVPSGASTGIYEALELRDGGSDYLGK.G
	2683.3294	2682.3221	2682.3137	3.13	36	-	62	1	110	R.GAVPSGASTGIYEALELRDGGSDYLGK.G
	2968.3230	2967.3157	2967.2974	6.17	291	-	315	0	---	K.SFVSEYPIESIEDPFDQDDWSTYAK.L
	3080.5947	3079.5874	3079.5826	1.57	36	-	66	2	---	R.GAVPSGASTGIYEALELRDGGSDYLGKGVLK.A
	3106.5127	3105.5054	3105.4891	5.27	206	-	234	1	---	K.YGQDATNVGDEGGFAPNIQENKEGLELLK.A
	3234.6096	3233.6023	3233.5840	5.66	205	-	234	2	---	K.KYGQDATNVGDEGGFAPNIQENKEGLELLK.A
Spot 16
gi|195619804 Mass: 48386 Score: 704 Expect: 4.3e-065 Matches: 31
	enolase [Zea mays]
	Observed	Mr(expt)	Mr(calc)	ppm	Start		End	Miss	Ions	Peptide
	1299.5378	1298.5305	1298.5350	-3.41	103	-	111	1	---	K.NEWGWCKQK.L + 2 Dioxidation (W)
	1551.7103	1550.7030	1550.8569	-99.20	134	-	147	0	---	R.IPLYQHIANLAGNK.Q
	1707.8546	1706.8473	1706.9580	-64.82	133	-	147	1	---	K.RIPLYQHIANLAGNK.Q
	1790.8379	1789.8306	1789.9210	-50.50	36	-	53	0	87	R.AAVPSGASTGVYEALELR.D
	1790.8379	1789.8306	1789.9210	-50.49	36	-	53	0	---	R.AAVPSGASTGVYEALELR.D
	1870.8627	1869.8554	1869.9369	-43.55	169	-	185	0	---	K.LAMQEFMILPTGAASFK.E + Oxidation (M)
	1886.8585	1885.8512	1885.9318	-42.71	169	-	185	0	---	K.LAMQEFMILPTGAASFK.E + 2 Oxidation (M)
	1970.8390	1969.8317	1969.8840	-26.56	18	-	35	0	110	R.GNPTVEVDVFCSDGTFAR.A
	1970.8390	1969.8317	1969.8840	-26.55	18	-	35	0	---	R.GNPTVEVDVFCSDGTFAR.A
	2115.2009	2114.1936	2114.1016	43.5	186	-	203	2	---	K.EAMKMGVEVYHHLKSVIK.K + Oxidation (M)
	2132.1440	2131.1367	2131.1538	-8.02	148	-	168	0	---	K.QLVLPVPAFNVINGGSHAGNK.L
	2132.1440	2131.1368	2131.1538	-8.01	148	-	168	0	91	K.QLVLPVPAFNVINGGSHAGNK.L
	2252.1528	2251.1455	2251.1220	10.5	384	-	405	0	---	R.SGETEDTFIADLAVGLSTGQIK.T
	2267.2500	2266.2427	2266.0424	88.4	83	-	102	0	---	K.DPTAQTEIDNFMVQQLDGTK.N + Oxidation (M)
	2283.2500	2282.2427	2282.3144	-31.39	110	-	132	2	---	K.QKLGANAILAVSLAVCKAGASIK.R
	2321.2764	2320.2691	2320.2426	11.4	418	-	438	1	115	K.YNQLLRIEEELGAIAVYAGAK.F
	2321.2764	2320.2691	2320.2426	11.4	418	-	438	1	---	K.YNQLLRIEEELGAIAVYAGAK.F
	2493.2820	2492.2747	2492.2951	-8.17	424	-	446	2	---	R.IEEELGAIAVYAGAKFRAPVEPY.-
	2493.2820	2492.2747	2492.2951	-8.17	424	-	446	2	---	R.IEEELGAIAVYAGAKFRAPVEPY.-
	2557.3684	2556.3611	2556.2741	34.0	316	-	338	0	---	K.MTEEIGEQVQIVGDDLLVTNPTR.V
	2557.3684	2556.3611	2556.2741	34.0	316	-	338	0	149	K.MTEEIGEQVQIVGDDLLVTNPTR.V
	2573.3757	2572.3684	2572.2691	38.6	316	-	338	0	---	K.MTEEIGEQVQIVGDDLLVTNPTR.V + Oxidation (M)
	2573.3757	2572.3685	2572.2691	38.6	316	-	338	0	(56)	K.MTEEIGEQVQIVGDDLLVTNPTR.V + Oxidation (M)
	2633.5640	2632.5567	2632.4588	37.2	415	-	438	2	---	R.LAKYNQLLRIEEELGAIAVYAGAK.F
	2683.4343	2682.4270	2682.3137	42.3	36	-	62	1	---	R.AAVPSGASTGVYEALELRDGGSDYLGK.G
	2683.4343	2682.4271	2682.3137	42.3	36	-	62	1	75	R.AAVPSGASTGVYEALELRDGGSDYLGK.G
	2717.4019	2716.3946	2716.2552	51.3	12	-	35	1	---	R.QIFDSRGNPTVEVDVFCSDGTFAR.A
	2986.5691	2985.5618	2985.3709	64.0	291	-	315	0	---	K.SFVSEYPIVSIEDPFDQDDWVHYAK.M
	3054.7463	3053.7390	3053.5305	68.3	36	-	66	2	---	R.AAVPSGASTGVYEALELRDGGSDYLGKGVSK.A
	3054.7463	3053.7391	3053.5305	68.3	36	-	66	2	24	R.AAVPSGASTGVYEALELRDGGSDYLGKGVSK.A
	3106.7300	3105.7227	3105.4891	75.2	206	-	234	1	---	K.YGQDATNVGDEGGFAPNIQENKEGLELLK.T
gi|226508568 Mass: 52875 Score: 116 Matches: 2(1) Sequences: 2(1)
	succinate semialdehyde dehydrogenase [Zea mays]
	1615.7432	1614.7359	1614.8729	-84.87	135	-	148	1	29	R.IYGDIIPPTLSDRR.L
	2493.2820	2492.2747	2492.1859	35.6	113	-	134	1	89	K.EALGEVNYGASFIEYFAEEAKR.I
Spot 17
gi|308081801 Mass: 50346 Score: 436 Expect: 2.7e-038 Matches: 31
	Rab GDP dissociation inhibitor alpha [Zea mays]
	Observed	Mr(expt)	Mr(calc)	ppm	Start		End	Miss	Ions	Peptide
	1419.5399	1418.5326	1418.7228	-134.03	280	-	291	1	---	K.KVVCDPSYLPNK.V
	1546.6429	1545.6356	1545.7973	-104.62	281	-	293	1	---	K.VVCDPSYLPNKVR.K
	1546.6429	1545.6357	1545.7973	-104.60	281	-	293	1	65	K.VVCDPSYLPNKVR.K
	1637.6984	1636.6911	1636.8434	-93.01	55	-	69	1	---	R.FRGEDKPPAHLGASR.D
	1697.7224	1696.7151	1696.8230	-63.55	1	-	15	0	---	-.MDEEYDVIVLGTGLK.E + Oxidation (M)
	1697.7224	1696.7151	1696.8230	-63.54	1	-	15	0	---	-.MDEEYDVIVLGTGLK.E + Oxidation (M)
	1890.7836	1889.7763	1889.8584	-43.45	141	-	155	0	71	R.NFFIYVQDYNEADPR.T
	1890.7836	1889.7763	1889.8584	-43.44	141	-	155	0	---	R.NFFIYVQDYNEADPR.T
	2100.0254	2099.0181	2099.0436	-12.14	174	-	192	0	---	K.YGLSDDTVDFIGHALALHR.D
	2106.8596	2105.8523	2105.8758	-11.13	331	-	347	0	---	R.SDMYVFCCSYTHNVAPR.G
	2106.8596	2105.8523	2105.8758	-11.12	331	-	347	0	34	R.SDMYVFCCSYTHNVAPR.G
	2117.9805	2116.9732	2116.9966	-11.07	139	-	155	1	36	R.ARNFFIYVQDYNEADPR.T
	2117.9805	2116.9732	2116.9966	-11.06	139	-	155	1	---	R.ARNFFIYVQDYNEADPR.T
	2122.8552	2121.8479	2121.8707	-10.73	331	-	347	0	---	R.SDMYVFCCSYTHNVAPR.G + Oxidation (M)
	2244.0950	2243.0877	2243.0607	12.1	36	-	54	1	---	R.NDYYGGDSTSLNLNQLWKR.F
	2263.0044	2261.9971	2261.9769	8.95	330	-	347	1	20	R.RSDMYVFCCSYTHNVAPR.G
	2263.0044	2261.9971	2261.9769	8.95	330	-	347	1	---	R.RSDMYVFCCSYTHNVAPR.G
	2276.0793	2275.0720	2275.0505	9.46	36	-	54	1	---	R.NDYYGGDSTSLNLNQLWKR.F + Dioxidation (W)
	2279.0103	2278.0030	2277.9718	13.7	330	-	347	1	---	R.RSDMYVFCCSYTHNVAPR.G + Oxidation (M)
	2486.3103	2485.3030	2485.1986	42.0	174	-	195	1	---	K.YGLSDDTVDFIGHALALHRDDR.Y
	2513.3845	2512.3772	2512.2957	32.5	115	-	136	2	---	K.IYKVPATDMEALKSPLMGLFEK.R + 2 Oxidation (M)
	2530.3699	2529.3626	2529.2692	36.9	218	-	240	0	153	R.FQGGSPYIYPLYGLGELPQGFAR.L
	2530.3699	2529.3626	2529.2692	36.9	218	-	240	0	---	R.FQGGSPYIYPLYGLGELPQGFAR.L
	2719.5659	2718.5586	2718.4269	48.5	89	-	112	2	---	R.TLIHTDVTKYLSFKAVDGSYVFSK.G
	2738.6270	2737.6197	2737.4585	58.9	301	-	325	0	---	R.AIAIMSHPIPNTNESHSVQIILPQK.Q
	2754.6201	2753.6128	2753.4534	57.9	301	-	325	0	---	R.AIAIMSHPIPNTNESHSVQIILPQK.Q + Oxidation (M)
	2754.6201	2753.6128	2753.4534	57.9	301	-	325	0	---	R.AIAIMSHPIPNTNESHSVQIILPQK.Q + Oxidation (HW)
	2839.5242	2838.5169	2838.3395	62.5	30	-	53	1	---	K.VLHMDRNDYYGGDSTSLNLNQLWK.R
	2912.6045	2911.5972	2911.3889	71.5	141	-	164	1	---	R.NFFIYVQDYNEADPRTHQGLDLTR.V
	3210.0173	3209.0100	3208.6083	125	70	-	97	2	---	R.DYNVDMVPKFMMANGTLVRTLIHTDVTK.Y
	3224.9448	3223.9375	3223.7135	69.5	301	-	329	1	---	R.AIAIMSHPIPNTNESHSVQIILPQKQLGR.R + Oxidation (HW); Oxidation (M)
gi|22002428 Mass: 66629 Score: 84 Matches: 2(0) Sequences: 2(0)
	granule bound starch synthase [Setaria italica]
	1697.7224	1696.7151	1696.8097	-55.71	268	-	281	0	46	R.FAFSDYPELNLPER.F
	1981.0056	1979.9983	1980.0568	-29.50	314	-	331	0	37	R.VLTVSPYYAEELISGIAR.G
Spot 18
gi|332015359 Mass: 67016 Score: 125 Expect: 3.4e-007 Matches: 28
	GBSS1 [Zea mays subsp. mays]
	Observed	Mr(expt)	Mr(calc)	ppm	Start		End	Miss	Ions	Peptide
	1294.4983	1293.4910	1293.5846	-72.31	561	-	570	0	---	R.NCMIQDLSWK.G
	1371.5494	1370.5421	1370.7347	-140.48	160	-	170	0	---	R.VFVDHPLFLER.V
	1399.5428	1398.5355	1398.6523	-83.49	444	-	455	1	---	R.MLMSAEEKFPGK.V + 2 Oxidation (M)
	1399.5429	1398.5356	1398.6523	-83.45	444	-	455	1	---	R.MLMSAEEKFPGK.V + 2 Oxidation (M)
	1475.5968	1474.5895	1474.7602	-115.74	195	-	207	0	---	R.FSLLCQAALEAPR.I
	1555.6731	1554.6658	1554.7876	-78.31	52	-	64	1	---	R.AAPRHQHQQQQAR.R
	1555.6731	1554.6658	1554.7876	-78.31	52	-	64	1	---	R.AAPRHQHQQQQAR.R
	1564.6058	1563.5985	1563.7538	-99.28	483	-	495	0	---	R.FEPCGLIQLQGMR.Y + Oxidation (M)
	1566.6007	1565.5934	1565.7409	-94.18	256	-	268	0	---	K.TAFCIHNISYQGR.F
	1600.6283	1599.6210	1599.8203	-124.55	56	-	68	2	---	R.HQHQQQQARRGAR.F
	1679.7262	1678.7189	1678.7807	-36.79	561	-	574	1	---	R.NCMIQDLSWKGPAK.N + Dioxidation (W)
	1697.7358	1696.7285	1696.8097	-47.82	269	-	282	0	---	R.FAFSDYPELNLPER.F
	1697.7358	1696.7286	1696.8097	-47.79	269	-	282	0	72	R.FAFSDYPELNLPER.F
	1798.8571	1797.8498	1797.9526	-57.17	156	-	170	1	---	R.GVDRVFVDHPLFLER.V
	1822.9102	1821.9029	1821.9948	-50.44	379	-	395	1	---	K.ALNKEALQAEVGLPVDR.N
	1837.8462	1836.8389	1836.9119	-39.70	179	-	194	1	---	K.IYGPVAGTDYRDNQLR.F
	1845.7771	1844.7698	1844.8581	-47.85	285	-	300	0	---	K.SSFDFIDGYEKPVEGR.K
	1960.9194	1959.9121	1959.9949	-42.23	95	-	115	0	---	K.TGGLGDVLGGLPPAMAANGHR.V
	1972.9233	1971.9160	1971.9730	-28.91	269	-	284	1	---	R.FAFSDYPELNLPERFK.S
	1976.9325	1975.9252	1975.9898	-32.68	95	-	115	0	---	K.TGGLGDVLGGLPPAMAANGHR.V + Oxidation (M)
	1981.0093	1980.0020	1980.0568	-27.65	315	-	332	0	---	R.VLTVSPYYAEELISGIAR.G
	2081.9453	2080.9380	2080.9248	6.37	140	-	155	2	---	K.MGDGYETVRFFHCYKR.G + Oxidation (M)
	2121.0061	2119.9988	2120.0215	-10.68	283	-	300	1	---	R.FKSSFDFIDGYEKPVEGR.K
	2694.5759	2693.5686	2693.2795	107	285	-	306	2	---	K.SSFDFIDGYEKPVEGRKINWMK.A + Dioxidation (W); Oxidation (M)
	2694.5759	2693.5687	2693.2795	107	285	-	306	2	---	K.SSFDFIDGYEKPVEGRKINWMK.A + Dioxidation (W); Oxidation (M)
	2806.6787	2805.6714	2805.4912	64.2	307	-	332	1	---	K.AGILEADRVLTVSPYYAEELISGIAR.G
	3304.8923	3303.8850	3303.4489	132	128	-	154	2	---	K.DAWDTSVVSEIKMGDGYETVRFFHCYK.R + Dioxidation (W); Oxidation (HW); Oxidation (M)
	3304.8923	3303.8851	3303.4489	132	128	-	154	2	---	K.DAWDTSVVSEIKMGDGYETVRFFHCYK.R + Dioxidation (W); Oxidation (HW); Oxidation (M)
gi|213493361	1475.5990	1474.5917	1474.7602	-114.25	11	-	23	0	85	R.FSLLCQAALEAPR.I
Spot 19
gi|332015359 Mass: 67016 Score: 99 Expect: 0.00013 Matches: 27
	GBSS1 [Zea mays subsp. mays]
	Observed	Mr(expt)	Mr(calc)	ppm	Start		End	Miss	Ions	Peptide
	1294.4982	1293.4909	1293.5846	-72.39	561	-	570	0	---	R.NCMIQDLSWK.G
	1371.5557	1370.5484	1370.7347	-135.88	160	-	170	0	---	R.VFVDHPLFLER.V
	1399.5417	1398.5344	1398.6523	-84.28	444	-	455	1	---	R.MLMSAEEKFPGK.V + 2 Oxidation (M)
	1399.5418	1398.5345	1398.6523	-84.24	444	-	455	1	---	R.MLMSAEEKFPGK.V + 2 Oxidation (M)
	1475.5973	1474.5900	1474.7602	-115.40	195	-	207	0	---	R.FSLLCQAALEAPR.I
	1555.6738	1554.6665	1554.7876	-77.86	52	-	64	1	---	R.AAPRHQHQQQQAR.R
	1555.6738	1554.6666	1554.7876	-77.84	52	-	64	1	---	R.AAPRHQHQQQQAR.R
	1564.6041	1563.5968	1563.7538	-100.36	483	-	495	0	---	R.FEPCGLIQLQGMR.Y + Oxidation (M)
	1566.6014	1565.5941	1565.7409	-93.74	256	-	268	0	---	K.TAFCIHNISYQGR.F
	1697.7411	1696.7338	1696.8097	-44.70	269	-	282	0	38	R.FAFSDYPELNLPER.F
	1697.7411	1696.7338	1696.8097	-44.69	269	-	282	0	---	R.FAFSDYPELNLPER.F
	1798.8571	1797.8498	1797.9526	-57.17	156	-	170	1	---	R.GVDRVFVDHPLFLER.V
	1822.9152	1821.9079	1821.9948	-47.70	379	-	395	1	---	K.ALNKEALQAEVGLPVDR.N
	1837.8448	1836.8375	1836.9119	-40.46	179	-	194	1	---	K.IYGPVAGTDYRDNQLR.F
	1845.7819	1844.7746	1844.8581	-45.27	285	-	300	0	14	K.SSFDFIDGYEKPVEGR.K
	1845.7819	1844.7746	1844.8581	-45.24	285	-	300	0	---	K.SSFDFIDGYEKPVEGR.K
	1972.9241	1971.9168	1971.9730	-28.51	269	-	284	1	---	R.FAFSDYPELNLPERFK.S
	1976.9397	1975.9324	1975.9898	-29.04	95	-	115	0	---	K.TGGLGDVLGGLPPAMAANGHR.V + Oxidation (M)
	1981.0066	1979.9993	1980.0568	-29.01	315	-	332	0	---	R.VLTVSPYYAEELISGIAR.G
	2081.9426	2080.9353	2080.9248	5.08	140	-	155	2	---	K.MGDGYETVRFFHCYKR.G + Oxidation (M)
	2082.9690	2081.9617	2082.1361	-83.73	364	-	382	2	---	K.YIAVKYDVSTAVEAKALNK.E
	2121.0122	2120.0049	2120.0215	-7.80	283	-	300	1	---	R.FKSSFDFIDGYEKPVEGR.K
	2694.5940	2693.5867	2693.2795	114	285	-	306	2	---	K.SSFDFIDGYEKPVEGRKINWMK.A + Dioxidation (W); Oxidation (M)
	2806.6685	2805.6612	2805.4912	60.6	307	-	332	1	---	K.AGILEADRVLTVSPYYAEELISGIAR.G
	3074.7905	3073.7832	3073.4824	97.9	66	-	94	1	---	R.GARFPSLVVCASAGMNVVFVGAEMAPWSK.T + 2 Oxidation (M); Trp->Kynurenin (W)
	3304.9053	3303.8980	3303.4489	136	128	-	154	2	---	K.DAWDTSVVSEIKMGDGYETVRFFHCYK.R + Dioxidation (W); Oxidation (HW); Oxidation (M)
	3304.9053	3303.8980	3303.4489	136	128	-	154	2	---	K.DAWDTSVVSEIKMGDGYETVRFFHCYK.R + Dioxidation (W); Oxidation (HW); Oxidation (M)
gi|213493361	1475.5980	1474.5907	1474.7602	-114.92	11	-	23	0	55	R.FSLLCQAALEAPR.I
Spot 20
gi|162459551 Mass: 39241 Score: 221 Expect: 8.6e-017 Matches: 22
	glutamine synthetase root isozyme 4 [Zea mays]
	Observed	Mr(expt)	Mr(calc)	ppm	Start		End	Miss	Ions	Peptide
	1345.6996	1344.6923	1344.6634	21.5	312	-	325	0	---	R.GASVAVGQTEQNGK.G
	1407.7797	1406.7724	1406.6943	55.6	166	-	177	1	---	K.SFGRDIVDAHYK.A
	1677.0154	1676.0081	1675.9621	27.5	37	-	52	2	---	K.ARTLPGPVTDPSKLPK.W
	1797.9996	1796.9923	1796.9131	44.1	19	-	34	0	---	K.IIAEYIWIGGSGMDLR.S + Trp->Kynurenin (W)
	1797.9996	1796.9924	1796.9131	44.1	19	-	34	0	---	K.IIAEYIWIGGSGMDLR.S + Trp->Kynurenin (W)
	1809.9558	1808.9485	1808.9131	19.6	19	-	34	0	---	K.IIAEYIWIGGSGMDLR.S + Oxidation (HW)
	1813.9513	1812.9440	1812.9080	19.9	19	-	34	0	---	K.IIAEYIWIGGSGMDLR.S + Oxidation (M); Trp->Kynurenin (W)
	1817.9038	1816.8965	1816.8493	26.0	296	-	311	0	---	R.HETADINTFSWGVANR.G
	1817.9038	1816.8965	1816.8493	26.0	296	-	311	0	104	R.HETADINTFSWGVANR.G
	1833.8969	1832.8896	1832.8442	24.8	296	-	311	0	---	R.HETADINTFSWGVANR.G + Oxidation (HW)
	1841.9423	1840.9350	1840.9029	17.4	19	-	34	0	---	K.IIAEYIWIGGSGMDLR.S + Dioxidation (W); Oxidation (M)
	1849.8926	1848.8853	1848.8391	25.0	296	-	311	0	---	R.HETADINTFSWGVANR.G + 2 Oxidation (HW)
	1912.0201	1911.0128	1910.9347	40.9	275	-	290	2	---	K.LRHKEHIAAYGEGNER.R + 2 Oxidation (HW)
	2245.1086	2244.1013	2244.1036	-1.00	292	-	311	1	---	R.LTGRHETADINTFSWGVANR.G
	2293.2729	2292.2656	2292.0883	77.4	292	-	311	1	---	R.LTGRHETADINTFSWGVANR.G + Dioxidation (W); Oxidation (HW)
	2401.1897	2400.1824	2400.2047	-9.27	291	-	311	2	---	R.RLTGRHETADINTFSWGVANR.G
	2620.1897	2619.1824	2619.2244	-16.01	85	-	107	1	---	R.GNNILVMCDCYTPAGEPIPTNKR.Y
	2620.1897	2619.1824	2619.2244	-16.01	85	-	107	1	99	R.GNNILVMCDCYTPAGEPIPTNKR.Y
	2636.1829	2635.1756	2635.2193	-16.58	85	-	107	1	(16)	R.GNNILVMCDCYTPAGEPIPTNKR.Y + Oxidation (M)
	2636.1829	2635.1756	2635.2193	-16.56	85	-	107	1	---	R.GNNILVMCDCYTPAGEPIPTNKR.Y + Oxidation (M)
	3487.4797	3486.4724	3486.6368	-47.15	53	-	83	1	---	K.WNYDGSSTGQAPGEDSEVILYPQAIFKDPFR.R
	3643.5513	3642.5440	3642.7379	-53.23	53	-	84	2	---	K.WNYDGSSTGQAPGEDSEVILYPQAIFKDPFRR.G
gi|195646972 Mass: 32946 Score: 68 Matches: 1(1) Sequences: 1(1)
	elongation factor 2 [Zea mays]
	1797.9996	1796.9924	1796.9461	25.7	222	-	237	0	68	K.AFLPVIESFGFSSQLR.A
gi|11181616 Mass: 48746 Score: 65 Matches: 2(0) Sequences: 2(0)
	translational elongation factor EF-TuM [Zea mays]
	1788.9616	1787.9543	1787.9053	27.4	98	-	113	2	34	K.AVAFDEIDKAPEEKAR.G
	1877.9351	1876.9278	1876.8897	20.3	378	-	392	0	31	R.HTAFVTNYSPQFYFR.T
gi|4972113 Mass: 56251 Score: 62 Matches: 1(1) Sequences: 1(1)
	putative beta-glucosidase [Arabidopsis thaliana]
	1719.8617	1718.8544	1718.7974	33.2	158	-	171	0	62	K.IIEDFTAYADVCFR.E
gi|308080434 Mass: 60878 Score: 68 Matches: 1(1) Sequences: 1(1)										gi|413954056 hypothetical protein ZEAMMB73_053553, partial (Zea mays) I= 97%, P= 96%, G= 0%
	1697.9175	1696.9102	1696.8672	25.4	131	-	144	0	68	K.GLEYYNSLIDELLR.Y
gi|78099751 Mass: 39238 Score: 40 Matches: 1(0) Sequences: 1(0)
	RecName: Full=Fructose-bisphosphate aldolase cytoplasmic isozyme; AltName: Full=Gravity-specific protein GSC 233
	2077.1196	2076.1124	2076.0963	7.72	149	-	168	0	40	K.IGPNEPSQLAIDLNAQGLAR.Y
gi|15225353 Mass: 45602 Score: 38 Matches: 1(0) Sequences: 1(0)
	Succinyl-CoA ligase [GDP-forming] subunit beta [Arabidopsis thaliana]
	1182.6547	1181.6474	1181.5465	85.4	250	-	259	0	38	K.LNFDDNAAFR.Q
Spot 21
gi|195605412 Mass: 29404 Score: 137 Expect: 2.2e-008 Matches: 14
	fructose-bisphosphate aldolase cytoplasmic isozyme [Zea mays]
	Observed	Mr(expt)	Mr(calc)	ppm	Start		End	Miss	Ions	Peptide
	1311.7390	1310.7317	1310.6772	41.6	204	-	214	0	---	K.KPWSLSFSFGR.A
	1343.7277	1342.7204	1342.6670	39.8	204	-	214	0	---	K.KPWSLSFSFGR.A + Dioxidation (W)
	1376.8015	1375.7942	1375.7459	35.1	215	-	227	1	---	R.ALQASTLKAWAGK.V + Dioxidation (W)
	1475.8148	1474.8075	1474.7892	12.4	223	-	235	2	---	K.AWAGKVENLEKAR.A + Trp->Kynurenin (W)
	1503.9038	1502.8965	1502.7841	74.8	223	-	235	2	---	K.AWAGKVENLEKAR.A + Dioxidation (W)
	1719.8464	1718.8391	1718.8111	16.3	255	-	270	1	---	K.GDAAADTESLHVKDYK.-
	1727.0183	1726.0110	1726.1457	-78.02	23	-	37	2	---	R.ALLRLLALIRRPPPK.A
	2077.1147	2076.1074	2076.0963	5.34	65	-	84	0	---	K.IGPNEPSQLAIDLNAQGLAR.Y
	2077.1148	2076.1075	2076.0963	5.37	65	-	84	0	100	K.IGPNEPSQLAIDLNAQGLAR.Y
	2315.1809	2314.1736	2314.1805	-2.97	170	-	192	0	---	R.TVPAAVPAVVFLSGGQSEEEATR.N
	2315.1809	2314.1736	2314.1805	-2.97	170	-	192	0	12	R.TVPAAVPAVVFLSGGQSEEEATR.N
	2449.3704	2448.3631	2448.1768	76.1	244	-	267	1	---	K.ANSEATLGTYKGDAAADTESLHVK.D
	2488.3657	2487.3584	2487.3809	-9.03	61	-	84	1	---	R.AVLKIGPNEPSQLAIDLNAQGLAR.Y
	3174.5493	3173.5420	3173.6067	-20.38	85	-	112	0	---	R.YAIICQENGLVPIVEPEILVDGPHDIDR.C
gi|15225353 Mass: 45602 Score: 69 Matches: 1(1) Sequences: 1(1)
	Succinyl-CoA ligase [GDP-forming] subunit beta [Arabidopsis thaliana]
	1182.6183	1181.6110	1181.5465	54.6	250	-	259	0	69	K.LNFDDNAAFR.Q
gi|166362183 Mass: 36899 Score: 64 Matches: 2(0) Sequences: 2(0)
	granule-bound starch synthase [Zea mays subsp. mays]
	1697.8820	1696.8747	1696.8097	38.3	46	-	59	0	49	R.FAFSDYPELNLPER.F
	1845.8993	1844.8920	1844.8581	18.4	62	-	77	0	15	K.SSFDFIDGYEKPVEGR.K
gi|195646972 Mass: 32946 Score: 36 Matches: 1(0) Sequences: 1(0)
	elongation factor 2 [Zea mays]
	1797.9867	1796.9794	1796.9461	18.5	222	-	237	0	36	K.AFLPVIESFGFSSQLR.A
Spot 22
gi|332015361 Mass: 66760 Score: 213 Expect: 5.4e-016 Matches: 24
	GBSS1 [Zea mays subsp. mays]
	Observed	Mr(expt)	Mr(calc)	ppm	Start		End	Miss	Ions	Peptide
	1099.7040	1098.6967	1098.6550	38.0	394	-	403	0	---	R.NIPLVAFIGR.L
	1224.6100	1223.6027	1223.5683	28.1	241	-	250	0	---	K.SNYQSHGIYR.D
	1346.8202	1345.8129	1345.7103	76.3	14	-	26	1	---	R.AGLGVPDASTFRR.G
	1376.7877	1375.7804	1375.6930	63.6	56	-	66	2	---	R.HQHQQARRGAR.F + 2 Oxidation (HW)
	1475.7906	1474.7833	1474.7602	15.7	193	-	205	0	---	R.FSLLCQAALEAPR.I
	1564.7759	1563.7686	1563.7715	-1.83	300	-	312	1	---	K.INWMKAGILEADR.V + Dioxidation (W); Oxidation (M)
	1566.7833	1565.7760	1565.7409	22.4	254	-	266	0	---	K.TAFCIHNISYQGR.F
	1663.9020	1662.8947	1662.7858	65.5	559	-	572	1	---	R.NCMIQDLSWKGPAK.N + Oxidation (HW)
	1678.8910	1677.8837	1677.8760	4.62	544	-	558	1	---	R.AIKVVGTPAYEEMVR.N + Oxidation (M)
	1697.8458	1696.8385	1696.8097	17.0	267	-	280	0	---	R.FAFSDYPELNLPER.F
	1697.8458	1696.8386	1696.8097	17.0	267	-	280	0	90	R.FAFSDYPELNLPER.F
	1823.0189	1822.0116	1821.9948	9.22	377	-	393	1	---	K.ALNKEALQAEVGLPVDR.N
	1845.8907	1844.8834	1844.8581	13.7	283	-	298	0	---	K.SSFDFIDGYEKPVEGR.K
	1845.8908	1844.8835	1844.8581	13.8	283	-	298	0	43	K.SSFDFIDGYEKPVEGR.K
	1880.9735	1879.9662	1879.8999	35.3	251	-	266	1	---	R.DAKTAFCIHNISYQGR.F
	1970.9037	1969.8964	1970.0486	-77.27	153	-	168	2	---	K.RGVDRVFVDHPLFLER.V + Oxidation (HW)
	1972.9879	1971.9806	1971.9730	3.85	267	-	282	1	---	R.FAFSDYPELNLPERFK.S
	1972.9879	1971.9806	1971.9730	3.86	267	-	282	1	13	R.FAFSDYPELNLPERFK.S
	1981.0787	1980.0714	1980.0568	7.40	313	-	330	0	---	R.VLTVSPYYAEELISGIAR.G
	2121.0427	2120.0354	2120.0215	6.58	281	-	298	1	---	R.FKSSFDFIDGYEKPVEGR.K
	2121.0427	2120.0354	2120.0215	6.59	281	-	298	1	20	R.FKSSFDFIDGYEKPVEGR.K
	2165.1294	2164.1221	2164.1211	0.46	460	-	480	0	---	K.FNAALAHHIMAGADVLAVTSR.F
	2806.4587	2805.4514	2805.4912	-14.18	305	-	330	1	---	K.AGILEADRVLTVSPYYAEELISGIAR.G
	3054.4797	3053.4724	3053.4926	-6.59	64	-	92	1	---	R.GARFPSLVVCASAGMNVVFVGAEMAPWSK.T + Oxidation (HW)
gi|195606550 Mass: 42163 Score: 189 Matches: 3(2) Sequences: 3(2)
	protein Z [Zea mays]
	1175.6575	1174.6502	1174.6095	34.7	231	-	240	1	45	K.LPYQQGADKR.Q
	2321.1594	2320.1521	2320.1546	-1.08	336	-	358	0	77	K.SFVEVNEEGTEAAAASAATVVLR.S
	2444.2564	2443.2491	2443.2595	-4.25	302	-	325	0	68	K.GLGLQLPFSAEADLSGLVDSLEGR.N
gi|195646972 Mass: 32946 Score: 85 Matches: 1(1) Sequences: 1(1)
	elongation factor 2 [Zea mays]
	1797.9779	1796.9706	1796.9461	13.6	222	-	237	0	85	K.AFLPVIESFGFSSQLR.A
gi|226492818	1864.9510	1863.9437	1863.9367	3.79	68	-	83	1	23	R.SQILSQEFGWDKDLAK.K
Spot 23
gi|162463414 Mass: 41691 Score: 499 Expect: 1.4e-044 Matches: 39
	alpha-1,4-glucan-protein synthase [UDP-forming] [Zea mays]
	Observed	Mr(expt)	Mr(calc)	ppm	Start		End	Miss	Ions	Peptide
	1152.6193	1151.6120	1151.6227	-9.24	327	-	336	0	---	K.LGTIDPYFVK.L
	1201.6249	1200.6176	1200.6291	-9.60	266	-	275	0	46	K.TGLPYIWHSK.A
	1201.6249	1200.6176	1200.6291	-9.59	266	-	275	0	---	K.TGLPYIWHSK.A
	1217.6326	1216.6253	1216.6241	1.04	266	-	275	0	---	K.TGLPYIWHSK.A + Oxidation (HW)
	1227.4998	1226.4925	1226.5754	-67.55	31	-	39	0	---	R.NLDFLEMWR.A + Trp->Kynurenin (W)
	1230.6113	1229.6040	1229.6114	-6.03	315	-	324	0	---	K.CYIYLSGQVK.E
	1233.6279	1232.6206	1232.6190	1.34	266	-	275	0	---	K.TGLPYIWHSK.A + 2 Oxidation (HW)
	1401.6326	1400.6253	1400.6177	5.47	83	-	94	1	---	K.ASCISFKDSACR.C
	1409.7661	1408.7588	1408.7602	-0.98	325	-	336	1	---	K.EKLGTIDPYFVK.L
	1446.5706	1445.5633	1445.5744	-7.67	244	-	254	0	---	R.YDDMWAGWCVK.V + Oxidation (HW)
	1501.7009	1500.6936	1500.6885	3.42	61	-	72	0	---	K.VPEGFDYELYNR.N
	1501.7009	1500.6937	1500.6885	3.44	61	-	72	0	94	K.VPEGFDYELYNR.N
	1613.8082	1612.8009	1612.7998	0.70	152	-	165	1	---	R.EGADFVRGYPFSLR.E
	1622.7407	1621.7334	1621.7334	0.01	105	-	117	0	---	K.YIYTIDDDCFVAK.D
	1745.7758	1744.7685	1744.7735	-2.87	209	-	223	0	---	K.GTLFPMCGMNLAFDR.D + Oxidation (M)
	1761.7703	1760.7630	1760.7684	-3.08	209	-	223	0	---	K.GTLFPMCGMNLAFDR.D + 2 Oxidation (M)
	1843.9257	1842.9184	1842.9152	1.73	58	-	72	1	85	K.TIKVPEGFDYELYNR.N
	1843.9257	1842.9184	1842.9152	1.75	58	-	72	1	---	K.TIKVPEGFDYELYNR.N
	1878.9310	1877.9237	1877.9233	0.21	103	-	117	2	---	K.KKYIYTIDDDCFVAK.D
	2077.0171	2076.0098	2075.9656	21.3	308	-	324	1	---	K.DCDTVQKCYIYLSGQVK.E
	2106.9763	2105.9690	2105.9616	3.54	105	-	122	1	---	K.YIYTIDDDCFVAKDPSGK.D
	2113.9990	2112.9917	2112.9864	2.50	61	-	77	1	---	K.VPEGFDYELYNRNDINR.I
	2113.9990	2112.9917	2112.9864	2.51	61	-	77	1	77	K.VPEGFDYELYNRNDINR.I
	2140.0173	2139.0100	2139.0129	-1.35	224	-	243	0	---	R.DLIGPAMYFGLMGDGQPIGR.Y + 2 Oxidation (M)
	2292.1453	2291.1380	2291.1263	5.11	133	-	151	0	23	K.NLLSPSTPFFFNTLYDPYR.E
	2292.1453	2291.1380	2291.1263	5.13	133	-	151	0	---	K.NLLSPSTPFFFNTLYDPYR.E
	2300.1802	2299.1729	2299.2477	-32.52	266	-	285	2	---	K.TGLPYIWHSKASNPFVNLKK.E
	2427.2930	2426.2857	2426.2780	3.16	255	-	275	1	---	K.VICDHLSLGVKTGLPYIWHSK.A + Trp->Kynurenin (W)
	2439.3264	2438.3191	2438.2780	16.8	255	-	275	1	---	K.VICDHLSLGVKTGLPYIWHSK.A + Oxidation (HW)
	2439.3264	2438.3191	2438.2780	16.9	255	-	275	1	---	K.VICDHLSLGVKTGLPYIWHSK.A + Oxidation (HW)
	2456.2324	2455.2251	2455.2132	4.88	58	-	77	2	---	K.TIKVPEGFDYELYNRNDINR.I
	2456.2324	2455.2251	2455.2132	4.89	58	-	77	2	59	K.TIKVPEGFDYELYNRNDINR.I
	3057.5925	3056.5852	3056.5720	4.34	166	-	193	0	---	R.EGAHTAVSHGLWLNIPDYDAPTQLVKPK.E
	3061.5913	3060.5840	3060.5669	5.60	166	-	193	0	---	R.EGAHTAVSHGLWLNIPDYDAPTQLVKPK.E + Trp->Kynurenin (W)
	3066.5210	3065.5137	3065.4923	6.98	133	-	158	1	---	K.NLLSPSTPFFFNTLYDPYREGADFVR.G
	3066.5210	3065.5137	3065.4923	6.98	133	-	158	1	---	K.NLLSPSTPFFFNTLYDPYREGADFVR.G
	3268.5896	3267.5823	3267.5758	2.00	105	-	132	2	---	K.YIYTIDDDCFVAKDPSGKDINALEQHIK.N
	3453.7561	3452.7488	3452.7405	2.42	123	-	151	1	---	K.DINALEQHIKNLLSPSTPFFFNTLYDPYR.E
	3879.0037	3877.9964	3877.8267	43.8	244	-	275	2	---	R.YDDMWAGWCVKVICDHLSLGVKTGLPYIWHSK.A + Oxidation (HW); Oxidation (M); 3 Trp->Kynurenin (W)
gi|162463414	3019.6641	3018.6568	3018.6489	2.63	2	-	30	1	98	M.AGTVTVPGSSTPSTPLLKDELDIVIPTIR.N + Acetyl (Protein N-term)
Spot 24
gi|195640876 Mass: 42129 Score: 126 Expect: 2.7e-007 Matches: 19
	protein Z [Zea mays]
	Observed	Mr(expt)	Mr(calc)	ppm	Start		End	Miss	Ions	Peptide
	923.5487	922.5414	922.4872	58.7	9	-	16	0	---	R.VSIGYQTR.F
	1175.6484	1174.6411	1174.6095	27.0	231	-	240	1	---	K.LPYQQGADKR.Q
	1175.6484	1174.6412	1174.6095	27.0	231	-	240	1	14	K.LPYQQGADKR.Q
	1340.7222	1339.7149	1339.7023	9.37	290	-	301	0	---	K.ISFGFEASELLK.G
	1340.7222	1339.7149	1339.7023	9.39	290	-	301	0	---	K.ISFGFEASELLK.G
	1396.8163	1395.8090	1395.7623	33.5	9	-	20	1	---	R.VSIGYQTRFGLR.L
	1454.7816	1453.7743	1453.7453	20.0	100	-	113	0	---	R.VAFADGVFVDSSLK.L
	1454.7816	1453.7743	1453.7453	20.0	100	-	113	0	39	R.VAFADGVFVDSSLK.L
	1475.7858	1474.7785	1474.7052	49.7	139	-	152	0	---	K.AAEAAGQVNSWVEK.I + Oxidation (HW)
	1515.8933	1514.8860	1514.8569	19.2	228	-	240	2	---	K.VLKLPYQQGADKR.Q
	1515.8933	1514.8860	1514.8569	19.2	228	-	240	2	3	K.VLKLPYQQGADKR.Q
	1606.9156	1605.9083	1605.8878	12.8	114	-	127	1	---	K.LKPAFEEVAVGKYR.A
	1615.8967	1614.8894	1614.8657	14.7	288	-	301	1	---	K.FKISFGFEASELLK.G
	2299.1716	2298.1643	2298.0966	29.5	359	-	377	0	---	R.SFTMPQDFVADHPFMFLIR.E
	2321.1587	2320.1514	2320.1546	-1.39	336	-	358	0	5	K.SFVEVNEEGTEAAAASAATVVLR.S
	2321.1587	2320.1514	2320.1546	-1.39	336	-	358	0	---	K.SFVEVNEEGTEAAAASAATVVLR.S
	2428.2273	2427.2200	2427.2282	-3.36	302	-	325	0	0	K.GLGLQLPFSAEADLSGLVDSPEGR.N
	2428.2273	2427.2200	2427.2282	-3.35	302	-	325	0	---	K.GLGLQLPFSAEADLSGLVDSPEGR.N
	2723.4326	2722.4253	2722.4582	-12.07	100	-	125	1	---	R.VAFADGVFVDSSLKLKPAFEEVAVGK.Y
gi|195640876	1175.6510	1174.6437	1174.6095	29.2	231	-	240	1	62	K.LPYQQGADKR.Q
Spot 25
gi|226492743 Mass: 38891 Score: 801 Expect: 8.6e-075 Matches: 39
	fructose-bisphosphate aldolase cytoplasmic isozyme [Zea mays]
	Observed	Mr(expt)	Mr(calc)	ppm	Start		End	Miss	Ions	Peptide
	1295.6923	1294.6850	1294.6822	2.12	288	-	298	0	96	K.KPWALSFSFGR.A
	1295.6923	1294.6850	1294.6822	2.15	288	-	298	0	---	K.KPWALSFSFGR.A
	1299.6865	1298.6792	1298.6772	1.59	288	-	298	0	---	K.KPWALSFSFGR.A + Trp->Kynurenin (W)
	1311.6842	1310.6769	1310.6772	-0.18	288	-	298	0	---	K.KPWALSFSFGR.A + Oxidation (HW)
	1311.6842	1310.6769	1310.6772	-0.18	288	-	298	0	(76)	K.KPWALSFSFGR.A + Oxidation (HW)
	1327.6785	1326.6712	1326.6721	-0.65	288	-	298	0	(91)	K.KPWALSFSFGR.A + Dioxidation (W)
	1327.6785	1326.6712	1326.6721	-0.63	288	-	298	0	---	K.KPWALSFSFGR.A + Dioxidation (W)
	1375.7614	1374.7541	1374.7507	2.44	238	-	249	0	75	K.VTPEVIAQYTVR.T
	1375.7614	1374.7541	1374.7507	2.48	238	-	249	0	---	K.VTPEVIAQYTVR.T
	1376.7566	1375.7493	1375.7459	2.47	299	-	311	1	---	R.ALQASTLKAWAGK.V + Dioxidation (W)
	1488.8076	1487.8003	1487.7944	4.01	25	-	39	1	---	K.GILAADESTGTIGKR.L
	1503.8560	1502.8487	1502.8457	2.00	237	-	249	1	87	K.KVTPEVIAQYTVR.T
	1503.8560	1502.8487	1502.8457	2.03	237	-	249	1	---	K.KVTPEVIAQYTVR.T
	1648.7687	1647.7614	1647.7636	-1.34	1	-	14	1	---	-.MSAYCGKYADELIK.N
	1658.8501	1657.8428	1657.8383	2.72	40	-	53	1	---	R.LSSINVENVEENRR.A
	1724.9491	1723.9418	1723.9410	0.50	284	-	298	1	---	K.LSTKKPWALSFSFGR.A
	1740.9402	1739.9329	1739.9359	-1.70	284	-	298	1	---	K.LSTKKPWALSFSFGR.A + Oxidation (HW)
	1756.9365	1755.9292	1755.9308	-0.89	284	-	298	1	---	K.LSTKKPWALSFSFGR.A + Dioxidation (W)
	1873.9729	1872.9656	1873.0421	-40.85	238	-	253	1	---	K.VTPEVIAQYTVRTLQR.T
	1968.1162	1967.1089	1967.1092	-0.13	85	-	103	1	---	K.DGKPFVDVLKEGGVLPGIK.V
	2059.1304	2058.1231	2058.1109	5.93	299	-	317	2	---	R.ALQASTLKAWAGKVENVEK.A + Oxidation (HW)
	2077.1186	2076.1114	2076.0963	7.25	149	-	168	0	185	K.IGPNEPSQLAIDLNAQGLAR.Y
	2077.1187	2076.1114	2076.0963	7.27	149	-	168	0	---	K.IGPNEPSQLAIDLNAQGLAR.Y
	2211.1050	2210.0977	2210.2158	-53.44	95	-	116	2	---	K.EGGVLPGIKVDKGTIEVVGTDK.E
	2310.3057	2309.2984	2309.2995	-0.47	85	-	106	2	---	K.DGKPFVDVLKEGGVLPGIKVDK.G
	2316.8115	2315.8042	2316.1082	-131.22	107	-	128	1	---	K.GTIEVVGTDKETTTQGHDDLGK.R + Oxidation (HW)
	2461.3115	2460.3042	2460.2972	2.84	15	-	39	2	---	K.NAAYIGTPGKGILAADESTGTIGKR.L
	2488.3953	2487.3880	2487.3809	2.86	145	-	168	1	108	R.AVLKIGPNEPSQLAIDLNAQGLAR.Y
	2488.3953	2487.3880	2487.3809	2.87	145	-	168	1	---	R.AVLKIGPNEPSQLAIDLNAQGLAR.Y
	2800.4600	2799.4527	2799.4589	-2.20	211	-	236	0	---	K.ALNEHHVLLEGTLLKPNMVTPGSDSK.K
	2816.4756	2815.4683	2815.4538	5.15	211	-	236	0	---	K.ALNEHHVLLEGTLLKPNMVTPGSDSK.K + Oxidation (M)
	2830.5671	2829.5598	2829.5613	-0.52	143	-	168	2	---	K.WRAVLKIGPNEPSQLAIDLNAQGLAR.Y
	2928.5898	2927.5825	2927.5538	9.80	211	-	237	1	---	K.ALNEHHVLLEGTLLKPNMVTPGSDSKK.V
	2944.5813	2943.5740	2943.5488	8.58	211	-	237	1	---	K.ALNEHHVLLEGTLLKPNMVTPGSDSKK.V + Oxidation (M)
	3073.5962	3072.5889	3072.5437	14.7	254	-	283	0	---	R.TVPAAVPAVVFLSGGQSEEEATLNLNAMNK.L + Oxidation (M)
	3174.6372	3173.6299	3173.6067	7.32	169	-	196	0	---	R.YAIICQENGLVPIVEPEILVDGPHDIDR.C
	3174.6372	3173.6299	3173.6067	7.32	169	-	196	0	137	R.YAIICQENGLVPIVEPEILVDGPHDIDR.C
	3190.6389	3189.6316	3189.6016	9.41	169	-	196	0	---	R.YAIICQENGLVPIVEPEILVDGPHDIDR.C + Oxidation (HW)
	3431.7656	3430.7583	3430.7669	-2.49	54	-	82	1	---	R.ALRELLFCCPGALQYISGVILFEETLYQK.T
Spot 26											Score = 708 bits (1828), Expect = 0.0
gi|194690156 Mass: 39022 Score: 1020 Expect: 1.1e-096 Matches: 38											Identities = 354/355 (99%), Positives = 355/355 (100%), Gaps = 0/355 (0%)
	unknown [Zea mays]									gi|162462282|ref|NP_001105336.1| fructose-bisphosphate aldolase, cytoplasmic isozyme [Zea mays]
	Observed	Mr(expt)	Mr(calc)	ppm	Start		End	Miss	Ions	Peptide
	1244.6458	1243.6385	1243.6561	-14.09	307	-	317	1	---	K.AWAGKVENLEK.A
	1276.6451	1275.6378	1275.6459	-6.31	307	-	317	1	---	K.AWAGKVENLEK.A + Dioxidation (W)
	1311.6802	1310.6729	1310.6772	-3.24	288	-	298	0	98	K.KPWSLSFSFGR.A
	1311.6802	1310.6729	1310.6772	-3.23	288	-	298	0	---	K.KPWSLSFSFGR.A
	1315.6750	1314.6677	1314.6721	-3.31	288	-	298	0	---	K.KPWSLSFSFGR.A + Trp->Kynurenin (W)
	1327.6732	1326.6659	1326.6721	-4.63	288	-	298	0	---	K.KPWSLSFSFGR.A + Oxidation (HW)
	1343.6702	1342.6629	1342.6670	-3.04	288	-	298	0	(69)	K.KPWSLSFSFGR.A + Dioxidation (W)
	1343.6702	1342.6629	1342.6670	-3.02	288	-	298	0	---	K.KPWSLSFSFGR.A + Dioxidation (W)
	1376.7416	1375.7343	1375.7347	-0.31	238	-	249	0	108	K.VTPEVIAEYTVR.T
	1376.7416	1375.7343	1375.7347	-0.29	238	-	249	0	---	K.VTPEVIAEYTVR.T
	1488.7992	1487.7919	1487.7944	-1.64	25	-	39	1	---	K.GILAADESTGTIGKR.L
	1503.8466	1502.8393	1502.7841	36.8	307	-	319	2	---	K.AWAGKVENLEKAR.A + Dioxidation (W)
	1504.8373	1503.8300	1503.8297	0.21	237	-	249	1	117	K.KVTPEVIAEYTVR.T
	1504.8373	1503.8300	1503.8297	0.23	237	-	249	1	---	K.KVTPEVIAEYTVR.T
	1648.7604	1647.7531	1647.7637	-6.39	197	-	210	0	---	R.CAYVTETVLAACYK.A
	1658.8412	1657.8339	1657.8383	-2.65	40	-	53	1	---	R.LSSINVENVEENRR.A
	1740.9381	1739.9308	1739.9359	-2.91	284	-	298	1	---	K.LSTKKPWSLSFSFGR.A
	1744.9312	1743.9239	1743.9308	-3.94	284	-	298	1	---	K.LSTKKPWSLSFSFGR.A + Trp->Kynurenin (W)
	1772.9266	1771.9193	1771.9257	-3.60	284	-	298	1	---	K.LSTKKPWSLSFSFGR.A + Dioxidation (W)
	1814.9386	1813.9313	1813.9394	-4.46	39	-	53	2	---	K.RLSSINVENVEENRR.A
	1968.1102	1967.1029	1967.1092	-3.18	85	-	103	1	---	K.DGKPFVDVLKEGGVLPGIK.V
	2077.1162	2076.1089	2076.0963	6.07	149	-	168	0	---	K.IGPNEPSQLAIDLNAQGLAR.Y
	2077.1162	2076.1089	2076.0963	6.07	149	-	168	0	185	K.IGPNEPSQLAIDLNAQGLAR.Y
	2211.1050	2210.0977	2210.2158	-53.44	95	-	116	2	---	K.EGGVLPGIKVDKGTIEVVGTDK.E
	2315.2021	2314.1948	2314.1805	6.19	254	-	276	0	---	R.TVPAAVPAVVFLSGGQSEEEATR.N
	2315.2022	2314.1949	2314.1805	6.21	254	-	276	0	191	R.TVPAAVPAVVFLSGGQSEEEATR.N
	2316.8049	2315.7976	2316.1082	-134.07	107	-	128	1	---	K.GTIEVVGTDKETTTQGHDDLGK.R + Oxidation (HW)
	2461.3071	2460.2998	2460.2972	1.06	15	-	39	2	---	K.NAAYIGTPGKGILAADESTGTIGKR.L
	2488.3928	2487.3855	2487.3809	1.87	145	-	168	1	---	R.AVLKIGPNEPSQLAIDLNAQGLAR.Y
	2488.3928	2487.3855	2487.3809	1.88	145	-	168	1	117	R.AVLKIGPNEPSQLAIDLNAQGLAR.Y
	2816.4800	2815.4727	2815.4538	6.72	211	-	236	0	---	K.ALNEHHVLLEGTLLKPNMVTPGSDSK.K + Oxidation (M)
	2944.6108	2943.6035	2943.5488	18.6	211	-	237	1	---	K.ALNEHHVLLEGTLLKPNMVTPGSDSKK.V + Oxidation (M)
	3100.5876	3099.5803	3099.5659	4.66	254	-	283	1	---	R.TVPAAVPAVVFLSGGQSEEEATRNLNAMNK.L
	3116.6011	3115.5938	3115.5608	10.6	254	-	283	1	---	R.TVPAAVPAVVFLSGGQSEEEATRNLNAMNK.L + Oxidation (M)
	3174.6282	3173.6209	3173.6067	4.48	169	-	196	0	98	R.YAIICQENGLVPIVEPEILVDGPHDIDR.C
	3174.6282	3173.6209	3173.6067	4.49	169	-	196	0	---	R.YAIICQENGLVPIVEPEILVDGPHDIDR.C
	3431.7732	3430.7659	3430.7669	-0.28	54	-	82	1	---	R.ALRELLFCCPGALQYISGVILFEETLYQK.T
	3431.7732	3430.7659	3430.7669	-0.28	54	-	82	1	---	R.ALRELLFCCPGALQYISGVILFEETLYQK.T
gi|162462282	2329.2119	2328.2046	2328.1961	3.65	254	-	276	0	22	R.TVPAAVPAVLFLSGGQSEEEATR.N
Spot 27
gi|195659117 Mass: 33152 Score: 774 Expect: 4.3e-072 Matches: 40
	general stress protein 39 [Zea mays]
	Observed	Mr(expt)	Mr(calc)	ppm	Start		End	Miss	Ions	Peptide
	968.3961	967.3888	967.4619	-75.58	66	-	73	0	---	R.AVCLCFAK.E
	986.4905	985.4832	985.5556	-73.46	221	-	229	0	---	R.ALSLQLADR.G
	1197.5378	1196.5305	1196.6190	-73.93	74	-	84	0	---	K.EGATVAFTFVR.G
	1197.5378	1196.5306	1196.6190	-73.89	74	-	84	0	104	K.EGATVAFTFVR.G
	1201.5647	1200.5574	1200.6463	-74.00	53	-	65	0	---	K.VALVTGGDSGIGR.A
	1318.5951	1317.5878	1317.6969	-82.77	168	-	178	0	---	R.TNIFSYFLVSK.H
	1404.5594	1403.5521	1403.6528	-71.74	85	-	96	1	---	R.GQEEKDAEETLR.A
	1405.6029	1404.5956	1404.7184	-87.38	255	-	266	1	---	K.VEQFGSQVPMKR.A
	1421.6108	1420.6035	1420.7133	-77.26	255	-	266	1	---	K.VEQFGSQVPMKR.A + Oxidation (M)
	1433.5720	1432.5647	1432.6682	-72.19	152	-	164	0	---	R.ESIGDVTEADLER.V
	1619.6840	1618.6767	1618.7951	-73.13	138	-	151	0	118	R.IDVVVNNAAEQYER.E
	1619.6840	1618.6767	1618.7951	-73.11	138	-	151	0	---	R.IDVVVNNAAEQYER.E
	1662.7410	1661.7337	1661.8559	-73.54	253	-	266	2	50	K.EKVEQFGSQVPMKR.A
	1662.7410	1661.7337	1661.8559	-73.52	253	-	266	2	---	K.EKVEQFGSQVPMKR.A
	1678.7322	1677.7249	1677.8508	-75.05	253	-	266	2	(30)	K.EKVEQFGSQVPMKR.A + Oxidation (M)
	1678.7322	1677.7249	1677.8508	-75.04	253	-	266	2	---	K.EKVEQFGSQVPMKR.A + Oxidation (M)
	1720.8096	1719.8023	1719.9348	-77.04	165	-	178	1	---	R.VFRTNIFSYFLVSK.H
	1768.7527	1767.7454	1767.8792	-75.65	74	-	89	1	---	K.EGATVAFTFVRGQEEK.D
	1806.6921	1805.6848	1805.8076	-68.00	109	-	124	0	---	R.EPMALPADLGYEANCR.E
	1822.6608	1821.6535	1821.8025	-81.79	109	-	124	0	---	R.EPMALPADLGYEANCR.E + Oxidation (M)
	1835.7679	1834.7606	1834.9061	-79.28	152	-	167	1	---	R.ESIGDVTEADLERVFR.T
	1840.8738	1839.8665	1840.0094	-77.67	204	-	220	1	---	K.TLLDYTATKGAIVAFTR.A
	1878.8751	1877.8678	1878.0152	-78.47	168	-	183	1	---	R.TNIFSYFLVSKHAVPR.M
	1898.7603	1897.7530	1897.8992	-77.03	29	-	44	0	---	K.EHAMDPRPEAIVQDYK.A
	2006.9403	2005.9330	2006.0990	-82.71	233	-	252	0	---	R.VNGVAPGPVWTPLIPASFGK.E
	2006.9403	2005.9330	2006.0990	-82.71	233	-	252	0	45	R.VNGVAPGPVWTPLIPASFGK.E
	2038.9304	2037.9231	2038.0888	-81.28	233	-	252	0	---	R.VNGVAPGPVWTPLIPASFGK.E + Dioxidation (W)
	2146.9094	2145.9021	2146.0704	-78.40	66	-	84	1	---	R.AVCLCFAKEGATVAFTFVR.G
	2146.9094	2145.9021	2146.0704	-78.39	66	-	84	1	62	R.AVCLCFAKEGATVAFTFVR.G
	2381.0000	2379.9927	2380.1771	-77.47	130	-	151	1	---	R.VASAYGGRIDVVVNNAAEQYER.E
	2381.0000	2379.9927	2380.1771	-77.47	130	-	151	1	97	R.VASAYGGRIDVVVNNAAEQYER.E
	2583.0647	2582.0574	2582.2612	-78.93	74	-	96	2	---	K.EGATVAFTFVRGQEEKDAEETLR.A
	2583.0647	2582.0574	2582.2612	-78.93	74	-	96	2	71	K.EGATVAFTFVRGQEEKDAEETLR.A
	2693.0388	2692.0315	2692.2221	-70.78	100	-	124	1	---	R.DIGSETGAREPMALPADLGYEANCR.E
	2709.0247	2708.0174	2708.2170	-73.69	100	-	124	1	---	R.DIGSETGAREPMALPADLGYEANCR.E + Oxidation (M)
	2718.1223	2717.1150	2717.3306	-79.32	66	-	89	2	---	R.AVCLCFAKEGATVAFTFVRGQEEK.D
	3033.2722	3032.2649	3032.4444	-59.17	97	-	124	2	---	R.ALRDIGSETGAREPMALPADLGYEANCR.E
	3034.2224	3033.2151	3033.4527	-78.31	138	-	164	1	---	R.IDVVVNNAAEQYERESIGDVTEADLER.V
	3034.2224	3033.2151	3033.4527	-78.30	138	-	164	1	68	R.IDVVVNNAAEQYERESIGDVTEADLER.V
	3049.2109	3048.2036	3048.4393	-77.30	97	-	124	2	---	R.ALRDIGSETGAREPMALPADLGYEANCR.E + Oxidation (M)
Spot 29
gi|195658029 Mass: 26539 Score: 153 Expect: 5.4e-010 Matches: 16
	lipoprotein [Zea mays]
	Observed	Mr(expt)	Mr(calc)	ppm	Start		End	Miss	Ions	Peptide
	1097.6631	1096.6558	1096.5665	81.4	184	-	192	1	---	K.FGVSFQKER.E
	1201.6954	1200.6881	1200.6040	70.1	143	-	151	0	---	K.TIHFWQVDR.G
	1201.6954	1200.6882	1200.6040	70.1	143	-	151	0	53	K.TIHFWQVDR.G
	1205.6925	1204.6852	1204.5989	71.6	143	-	151	0	---	K.TIHFWQVDR.G + Trp->Kynurenin (W)
	1217.6913	1216.6840	1216.5989	69.9	143	-	151	0	---	K.TIHFWQVDR.G + Oxidation (HW)
	1233.6829	1232.6756	1232.5938	66.3	143	-	151	0	---	K.TIHFWQVDR.G + 2 Oxidation (HW)
	1344.7159	1343.7086	1343.6681	30.2	222	-	235	0	---	R.EVDLPASTTAGAGR.V
	1361.7390	1360.7317	1360.6558	55.8	71	-	83	0	---	R.QCLIFDGPGAGAR.L
	1361.7390	1360.7317	1360.6558	55.8	71	-	83	0	65	R.QCLIFDGPGAGAR.L
	1529.8739	1528.8666	1528.8072	38.9	116	-	130	0	---	K.GGVLFMPGVPGVVER.R + Oxidation (M)
	1788.9327	1787.9254	1787.8836	23.4	169	-	183	2	---	R.EGQLRQDLADCVEKK.F
	1841.0397	1840.0324	1839.9951	20.3	152	-	168	0	---	R.GDALPLGLPQIMMVLTR.E + Oxidation (M)
	1857.0232	1856.0159	1855.9900	14.0	152	-	168	0	---	R.GDALPLGLPQIMMVLTR.E + 2 Oxidation (M)
	1961.9312	1960.9239	1960.8962	14.1	55	-	70	0	---	R.QVEAHHFCAHLNEDVR.Q
	1994.0187	1993.0114	1992.8861	62.9	55	-	70	0	---	R.QVEAHHFCAHLNEDVR.Q + 2 Oxidation (HW)
	2037.9585	2036.9512	2037.0255	-36.45	136	-	151	2	---	K.VCKTYGKTIHFWQVDR.G
											Score = 762 bits (1967), Expect = 0.0
gi|125542768 Mass: 68602 Score: 43 Matches: 1(0) Sequences: 1(0)											Identities = 455/461 (99%), Positives = 458/461 (99%), Gaps = 0/461 (0%)
	hypothetical protein OsI_10386 [Oryza sativa Indica Group]									gi|108706671|gb|ABF94466.1| Cupin family protein, expressed [Oryza sativa Japonica Group]
	2295.1082	2294.1009	2294.1213	-8.89	50	-	73	0	43	R.VVAASDAGLVTAMDVADAAGTAYR.L
Spot 30											Score = 531 bits (1367), Expect = 0.0
gi|212720920 Mass: 29137 Score: 230 Expect: 1.1e-017 Matches: 34											Identities = 257/258 (99%), Positives = 257/258 (99%), Gaps = 0/258 (0%)
	uncharacterized protein LOC100193826 [Zea mays]									gi|195619270|gb|ACG31465.1| hydroxyacylglutathione hydrolase [Zea mays]
	Observed	Mr(expt)	Mr(calc)	ppm	Start		End	Miss	Ions	Peptide
	1059.5870	1058.5797	1058.5509	27.3	198	-	205	1	---	K.LEWAEKQR.E
	1236.6312	1235.6239	1235.5968	21.9	237	-	247	0	---	K.FSVNSPVEAMR.E
	1252.6141	1251.6068	1251.5918	12.0	237	-	247	0	---	K.FSVNSPVEAMR.E + Oxidation (M)
	1252.6141	1251.6069	1251.5918	12.1	237	-	247	0	1	K.FSVNSPVEAMR.E + Oxidation (M)
	1255.5975	1254.5902	1254.5703	15.9	170	-	179	0	---	R.VYCGHEYTVK.N
	1315.7358	1314.7285	1314.7044	18.4	196	-	205	2	---	K.QKLEWAEKQR.E
	1315.7358	1314.7286	1314.7044	18.4	196	-	205	2	39	K.QKLEWAEKQR.E
	1347.7189	1346.7116	1346.6942	12.9	196	-	205	2	---	K.QKLEWAEKQR.E + Dioxidation (W)
	1465.8375	1464.8302	1464.8188	7.82	25	-	38	1	---	K.AAAVDPVEPEKVLK.A
	1595.8019	1594.7946	1594.7912	2.13	183	-	195	1	---	K.FMLTLEPENEKTK.Q + Oxidation (M)
	1610.7559	1609.7486	1609.7923	-27.10	170	-	182	1	---	R.VYCGHEYTVKNLK.F
	1620.8323	1619.8250	1619.8090	9.92	237	-	250	1	---	K.FSVNSPVEAMREVR.K
	1636.8208	1635.8135	1635.8039	5.90	237	-	250	1	---	K.FSVNSPVEAMREVR.K + Oxidation (M)
	1636.8208	1635.8135	1635.8039	5.90	237	-	250	1	17	K.FSVNSPVEAMREVR.K + Oxidation (M)
	1721.8876	1720.8803	1720.8705	5.69	180	-	193	1	---	K.NLKFMLTLEPENEK.T + Oxidation (M)
	1764.9125	1763.9052	1763.8988	3.62	237	-	251	2	---	K.FSVNSPVEAMREVRK.T + Oxidation (M)
	1771.0211	1770.0138	1770.0040	5.56	68	-	84	1	---	R.LQVPGIKVFGGSLDNVK.G
	2083.9753	2082.9680	2082.9568	5.37	125	-	144	0	---	K.EGEDPAVFTGDTLFIAGCGK.F
	2235.1624	2234.1551	2234.1551	-0.03	96	-	114	1	32	K.LSLGKDIEILCLHTPCHTK.G
	2235.1624	2234.1551	2234.1551	-0.01	96	-	114	1	---	K.LSLGKDIEILCLHTPCHTK.G
	2271.0410	2270.0337	2270.0308	1.30	75	-	95	1	---	K.VFGGSLDNVKGCTDQVENGMK.L + Oxidation (M)
	2461.2285	2460.2212	2460.2247	-1.39	145	-	166	0	---	K.FFEGSAEQMYQSLIVTLGSLPK.S + Oxidation (M)
	2496.1714	2495.1641	2495.1638	0.11	206	-	227	0	---	R.EANQPTVPSTIGDEFEINTFMR.V
	2496.1714	2495.1641	2495.1638	0.11	206	-	227	0	---	R.EANQPTVPSTIGDEFEINTFMR.V
	2512.1624	2511.1551	2511.1588	-1.47	206	-	227	0	9	R.EANQPTVPSTIGDEFEINTFMR.V + Oxidation (M)
	2512.1624	2511.1551	2511.1588	-1.45	206	-	227	0	---	R.EANQPTVPSTIGDEFEINTFMR.V + Oxidation (M)
	2566.3049	2565.2976	2565.3036	-2.34	3	-	24	1	---	K.IIPVPCLDDNYAYLIVDESTKK.A
	2841.4309	2840.4236	2840.4340	-3.64	1	-	24	2	---	-.MKIIPVPCLDDNYAYLIVDESTKK.A + Oxidation (M)
	2931.3042	2930.2969	2930.3155	-6.33	39	-	65	0	---	K.AAGEVGAYVDCVLTTHHHWDHAGGNEK.M
	2931.3042	2930.2969	2930.3155	-6.33	39	-	65	0	13	K.AAGEVGAYVDCVLTTHHHWDHAGGNEK.M
	2935.3022	2934.2949	2934.3104	-5.27	39	-	65	0	---	K.AAGEVGAYVDCVLTTHHHWDHAGGNEK.M + Trp->Kynurenin (W)
	3219.5061	3218.4988	3218.5231	-7.53	115	-	144	1	---	K.GHISYYVTSKEGEDPAVFTGDTLFIAGCGK.F
	3489.6824	3488.6751	3488.7133	-10.95	206	-	236	1	---	R.EANQPTVPSTIGDEFEINTFMRVDLPEIQAK.F
	3505.6807	3504.6734	3504.7083	-9.94	206	-	236	1	---	R.EANQPTVPSTIGDEFEINTFMRVDLPEIQAK.F + Oxidation (M)
gi|195658029 Mass: 26539 Score: 137 Expect: 2.2e-008 Matches: 16
	lipoprotein [Zea mays]
	Observed	Mr(expt)	Mr(calc)	ppm	Start		End	Miss	Ions	Peptide
	1097.6018	1096.5945	1096.5665	25.5	184	-	192	1	---	K.FGVSFQKER.E
	1201.6373	1200.6300	1200.6040	21.7	143	-	151	0	---	K.TIHFWQVDR.G
	1201.6373	1200.6301	1200.6040	21.7	143	-	151	0	49	K.TIHFWQVDR.G
	1205.6335	1204.6262	1204.5989	22.7	143	-	151	0	---	K.TIHFWQVDR.G + Trp->Kynurenin (W)
	1233.6355	1232.6282	1232.5938	27.9	143	-	151	0	---	K.TIHFWQVDR.G + 2 Oxidation (HW)
	1344.6805	1343.6732	1343.6681	3.81	222	-	235	0	---	R.EVDLPASTTAGAGR.V
	1361.6876	1360.6803	1360.6558	18.0	71	-	83	0	---	R.QCLIFDGPGAGAR.L
	1361.6876	1360.6803	1360.6558	18.1	71	-	83	0	32	R.QCLIFDGPGAGAR.L
	1513.8386	1512.8313	1512.8123	12.6	116	-	130	0	---	K.GGVLFMPGVPGVVER.R
	1529.8273	1528.8200	1528.8072	8.38	116	-	130	0	---	K.GGVLFMPGVPGVVER.R + Oxidation (M)
	1841.0172	1840.0099	1839.9951	8.08	152	-	168	0	---	R.GDALPLGLPQIMMVLTR.E + Oxidation (M)
	1856.9988	1855.9915	1855.9900	0.83	152	-	168	0	---	R.GDALPLGLPQIMMVLTR.E + 2 Oxidation (M)
	1940.9500	1939.9427	1939.9210	11.2	196	-	214	0	---	R.AYMSGSEHGIHPLANATGK.G
	1961.9148	1960.9075	1960.8962	5.76	55	-	70	0	25	R.QVEAHHFCAHLNEDVR.Q
	1961.9148	1960.9075	1960.8962	5.76	55	-	70	0	---	R.QVEAHHFCAHLNEDVR.Q
	2299.1729	2298.1656	2298.1175	20.9	196	-	217	1	---	R.AYMSGSEHGIHPLANATGKGLR.T + Oxidation (HW); Oxidation (M)
Spot 31
gi|195623644 Mass: 25864 Score: 485 Expect: 3.4e-043 Matches: 22
	proteasome subunit alpha type 2 [Zea mays]
	Observed	Mr(expt)	Mr(calc)	ppm	Start		End	Miss	Ions	Peptide
	956.4653	955.4580	955.4512	7.19	93	-	99	0	---	K.QAQQYYR.L
	1084.5591	1083.5518	1083.5461	5.25	92	-	99	1	62	R.KQAQQYYR.L
	1084.5591	1083.5518	1083.5461	5.27	92	-	99	1	---	R.KQAQQYYR.L
	1191.6875	1190.6802	1190.6772	2.58	103	-	112	0	---	K.EHIPVTQLVR.E
	1556.8905	1555.8832	1555.8821	0.72	51	-	64	1	---	K.KLPSILVDETSVQK.I
	1595.9364	1594.9291	1594.9195	6.04	100	-	112	1	---	R.LYKEHIPVTQLVR.E
	1595.9364	1594.9291	1594.9195	6.04	100	-	112	1	90	R.LYKEHIPVTQLVR.E
	1733.8826	1732.8753	1732.8771	-1.01	221	-	235	1	---	K.VLSPSEIKDFLEEVE.-
	1992.0184	1991.0111	1990.9959	7.63	197	-	214	0	---	K.EGYEGQISSNNIEIGIIR.A
	1992.0184	1991.0112	1990.9959	7.64	197	-	214	0	175	K.EGYEGQISSNNIEIGIIR.A
	2122.1672	2121.1599	2121.1794	-9.17	19	-	39	0	---	K.LVQIEHALTAVGSGQTSLGIK.A
	2135.1128	2134.1055	2134.0881	8.15	65	-	84	0	95	K.IQALTPNIGVVYSGMGPDFR.V
	2135.1128	2134.1055	2134.0881	8.16	65	-	84	0	---	K.IQALTPNIGVVYSGMGPDFR.V
	2151.1042	2150.0969	2150.0830	6.46	65	-	84	0	---	K.IQALTPNIGVVYSGMGPDFR.V + Oxidation (M)
	2151.1042	2150.0970	2150.0830	6.48	65	-	84	0	(54)	K.IQALTPNIGVVYSGMGPDFR.V + Oxidation (M)
	2192.0989	2191.0916	2191.0718	9.04	178	-	196	0	---	R.YTEDMELDDAIHTAILTLK.E
	2208.0830	2207.0757	2207.0667	4.07	178	-	196	0	---	R.YTEDMELDDAIHTAILTLK.E + Oxidation (M)
	2334.2393	2333.2320	2333.1611	30.4	197	-	217	1	---	K.EGYEGQISSNNIEIGIIRADR.E
	2364.2041	2363.1968	2363.1678	12.3	177	-	196	1	---	K.RYTEDMELDDAIHTAILTLK.E + Oxidation (M)
	2738.3960	2737.3887	2737.3671	7.91	197	-	220	2	---	K.EGYEGQISSNNIEIGIIRADREFK.V
	3672.9912	3671.9839	3671.9597	6.60	51	-	84	2	---	K.KLPSILVDETSVQKIQALTPNIGVVYSGMGPDFR.V
	3688.9841	3687.9768	3687.9546	6.03	51	-	84	2	---	K.KLPSILVDETSVQKIQALTPNIGVVYSGMGPDFR.V + Oxidation (M)
gi|168489 Mass: 24003 Score: 40 Matches: 1(0) Sequences: 1(0)
	glutathione S-transferase I [Zea mays]
	2266.1333	2265.1260	2265.1066	8.58	50	-	69	0	40	R.NPFGQVPALQDGDLYLFESR.A
Spot 32
gi|195605636 Mass: 27278 Score: 796 Expect: 2.7e-074 Matches: 44
	triosephosphate isomerase, cytosolic [Zea mays]
	Observed	Mr(expt)	Mr(calc)	ppm	Start		End	Miss	Ions	Peptide
	954.4045	953.3972	953.4760	-82.57	5	-	12	0	---	K.FFVGGNWK.C
	986.3866	985.3793	985.4658	-87.73	5	-	12	0	---	K.FFVGGNWK.C + Dioxidation (W)
	1289.5297	1288.5224	1288.6259	-80.30	195	-	206	0	---	K.TNVSPEVAESTR.I
	1374.5942	1373.5869	1373.6973	-80.35	124	-	135	0	---	K.VIACVGETLEQR.E
	1374.5942	1373.5870	1373.6973	-80.32	124	-	135	0	96	K.VIACVGETLEQR.E
	1577.7101	1576.7028	1576.8321	-82.01	176	-	190	0	---	K.VATPAQAQEVHASLR.D
	1616.6222	1615.6149	1615.7565	-87.65	58	-	70	0	---	R.QEFHVAAQNCWVK.K
	2100.8789	2099.8716	2100.0323	-76.52	54	-	70	1	---	K.SQLRQEFHVAAQNCWVK.K
	2100.8789	2099.8716	2100.0323	-76.52	54	-	70	1	77	K.SQLRQEFHVAAQNCWVK.K
	2116.8723	2115.8650	2116.0272	-76.66	54	-	70	1	---	K.SQLRQEFHVAAQNCWVK.K + Oxidation (HW)
	2119.9592	2118.9519	2119.1174	-78.09	176	-	194	1	---	K.VATPAQAQEVHASLRDWLK.T
	2119.9592	2118.9520	2119.1174	-78.08	176	-	194	1	96	K.VATPAQAQEVHASLRDWLK.T
	2126.9688	2125.9615	2126.0320	-33.17	157	-	175	0	---	K.DWSNVVVAYEPVWAIGTGK.V + Dioxidation (W); Trp->Kynurenin (W)
	2132.8638	2131.8565	2132.0221	-77.68	54	-	70	1	---	K.SQLRQEFHVAAQNCWVK.K + Dioxidation (W)
	2135.9478	2134.9405	2135.1123	-80.47	176	-	194	1	---	K.VATPAQAQEVHASLRDWLK.T + Oxidation (HW)
	2151.9360	2150.9287	2151.1072	-82.99	176	-	194	1	---	K.VATPAQAQEVHASLRDWLK.T + Dioxidation (W)
	2332.0474	2331.0401	2331.2263	-79.89	155	-	175	1	22	K.IKDWSNVVVAYEPVWAIGTGK.V
	2332.0474	2331.0401	2331.2263	-79.87	155	-	175	1	---	K.IKDWSNVVVAYEPVWAIGTGK.V
	2409.0754	2408.0681	2408.2587	-79.14	101	-	123	1	---	R.ALLGESNEFVGDKVAYALSQGLK.V
	2409.0754	2408.0682	2408.2587	-79.12	101	-	123	1	135	R.ALLGESNEFVGDKVAYALSQGLK.V
	2431.0500	2430.0427	2430.2002	-64.80	5	-	25	2	---	K.FFVGGNWKCNGTTDQVEKIVK.T + Trp->Kynurenin (W)
	2565.1667	2564.1594	2564.3598	-78.15	100	-	123	2	---	R.RALLGESNEFVGDKVAYALSQGLK.V
	2565.1667	2564.1595	2564.3598	-78.13	100	-	123	2	69	R.RALLGESNEFVGDKVAYALSQGLK.V
	2777.1643	2776.1570	2776.3735	-77.98	124	-	149	1	---	K.VIACVGETLEQREAGSTMEVVAAQTK.A
	2777.1643	2776.1570	2776.3735	-77.97	124	-	149	1	49	K.VIACVGETLEQREAGSTMEVVAAQTK.A
	2793.1641	2792.1568	2792.3684	-75.78	124	-	149	1	---	K.VIACVGETLEQREAGSTMEVVAAQTK.A + Oxidation (M)
	2925.2634	2924.2561	2924.4855	-78.42	72	-	99	0	---	K.GGAFTGEVSAEMLVNLGVPWVILGHSER.R
	2929.2700	2928.2627	2928.4804	-74.33	72	-	99	0	---	K.GGAFTGEVSAEMLVNLGVPWVILGHSER.R + Trp->Kynurenin (W)
	2941.2781	2940.2708	2940.4804	-71.27	72	-	99	0	---	K.GGAFTGEVSAEMLVNLGVPWVILGHSER.R + Oxidation (HW)
	2957.2510	2956.2437	2956.4753	-78.33	72	-	99	0	---	K.GGAFTGEVSAEMLVNLGVPWVILGHSER.R + Dioxidation (W)
	3007.4136	3006.4063	3006.6318	-75.00	26	-	53	0	---	K.TLNEGQVPPSDVVEVVVSPPYVFLPVVK.S
	3053.3535	3052.3462	3052.5804	-76.72	71	-	99	1	---	K.KGGAFTGEVSAEMLVNLGVPWVILGHSER.R
	3053.3535	3052.3462	3052.5804	-76.72	71	-	99	1	(119)	K.KGGAFTGEVSAEMLVNLGVPWVILGHSER.R
	3057.3562	3056.3489	3056.5753	-74.08	71	-	99	1	---	K.KGGAFTGEVSAEMLVNLGVPWVILGHSER.R + Trp->Kynurenin (W)
	3069.3540	3068.3467	3068.5753	-74.50	71	-	99	1	---	K.KGGAFTGEVSAEMLVNLGVPWVILGHSER.R + Oxidation (HW)
	3081.3518	3080.3445	3080.5866	-78.57	72	-	100	1	---	K.GGAFTGEVSAEMLVNLGVPWVILGHSERR.A
	3085.3372	3084.3299	3084.5703	-77.93	71	-	99	1	148	K.KGGAFTGEVSAEMLVNLGVPWVILGHSER.R + Dioxidation (W)
	3085.3372	3084.3299	3084.5703	-77.91	71	-	99	1	---	K.KGGAFTGEVSAEMLVNLGVPWVILGHSER.R + Dioxidation (W)
	3101.3374	3100.3301	3100.5652	-75.81	71	-	99	1	---	K.KGGAFTGEVSAEMLVNLGVPWVILGHSER.R + Dioxidation (W); Oxidation (M)
	3113.3389	3112.3316	3112.5764	-78.64	72	-	100	1	---	K.GGAFTGEVSAEMLVNLGVPWVILGHSERR.A + Dioxidation (W)
	3209.4363	3208.4290	3208.6815	-78.70	71	-	100	2	---	K.KGGAFTGEVSAEMLVNLGVPWVILGHSERR.A
	3225.4443	3224.4370	3224.6765	-74.25	71	-	100	2	---	K.KGGAFTGEVSAEMLVNLGVPWVILGHSERR.A + Oxidation (HW)
	3241.4292	3240.4219	3240.6714	-76.97	71	-	100	2	---	K.KGGAFTGEVSAEMLVNLGVPWVILGHSERR.A + Dioxidation (W)
	3298.4995	3297.4922	3297.7496	-78.06	220	-	251	0	---	K.ELAAQPDVDGFLVGGASLKPEFIDIINAATVK.S
gi|168489 Mass: 24003 Score: 143 Matches: 1(1) Sequences: 1(1)
	glutathione S-transferase I [Zea mays]
	2265.9373	2264.9300	2265.1066	-77.97	50	-	69	0	143	R.NPFGQVPALQDGDLYLFESR.A
gi|168489	1396.5910	1395.5837	1395.6969	-81.09	6	-	17	0	58	K.LYGAVMSWNVTR.C
Spot 35
gi|332015361 Mass: 66760 Score: 248 Expect: 1.7e-019 Matches: 35
	GBSS1 [Zea mays subsp. mays]
	Observed	Mr(expt)	Mr(calc)	ppm	Start		End	Miss	Ions	Peptide
	1371.5470	1370.5397	1370.7347	-142.23	158	-	168	0	---	R.VFVDHPLFLER.V
	1371.5470	1370.5397	1370.7347	-142.23	158	-	168	0	26	R.VFVDHPLFLER.V
	1396.5554	1395.5481	1395.7358	-134.45	381	-	393	0	---	K.EALQAEVGLPVDR.N
	1475.5945	1474.5872	1474.7602	-117.30	193	-	205	0	---	R.FSLLCQAALEAPR.I
	1500.6615	1499.6542	1499.7092	-36.67	147	-	157	2	---	R.FFHCYKRGVDR.V + Oxidation (HW)
	1538.5900	1537.5827	1537.7273	-94.04	241	-	253	1	---	K.SNYQSHGIYRDAK.T
	1548.6088	1547.6015	1547.7588	-101.65	481	-	493	0	---	R.FEPCGLIQLQGMR.Y
	1564.5902	1563.5829	1563.7538	-109.25	481	-	493	0	---	R.FEPCGLIQLQGMR.Y + Oxidation (M)
	1564.5902	1563.5829	1563.7715	-120.57	300	-	312	1	---	K.INWMKAGILEADR.V + Dioxidation (W); Oxidation (M)
	1566.5939	1565.5866	1565.7409	-98.53	254	-	266	0	---	K.TAFCIHNISYQGR.F
	1638.7119	1637.7046	1637.8269	-74.66	442	-	455	2	---	R.MLMSAEEKFPGKVR.A + Oxidation (M)
	1662.7556	1661.7483	1661.8811	-79.87	544	-	558	1	---	R.AIKVVGTPAYEEMVR.N
	1663.6888	1662.6815	1662.7858	-62.70	559	-	572	1	---	R.NCMIQDLSWKGPAK.N + Oxidation (HW)
	1678.7498	1677.7425	1677.8760	-79.54	544	-	558	1	---	R.AIKVVGTPAYEEMVR.N + Oxidation (M)
	1697.6938	1696.6865	1696.8097	-72.57	267	-	280	0	---	R.FAFSDYPELNLPER.F
	1697.6939	1696.6866	1696.8097	-72.54	267	-	280	0	68	R.FAFSDYPELNLPER.F
	1726.8674	1725.8601	1725.9777	-68.13	394	-	408	1	---	R.NIPLVAFIGRLEEQK.G
	1798.8571	1797.8498	1797.9526	-57.17	154	-	168	1	---	R.GVDRVFVDHPLFLER.V
	1822.9137	1821.9064	1821.9948	-48.52	377	-	393	1	---	K.ALNKEALQAEVGLPVDR.N
	1822.9137	1821.9064	1821.9948	-48.52	377	-	393	1	11	K.ALNKEALQAEVGLPVDR.N
	1837.8297	1836.8224	1836.9119	-48.68	177	-	192	1	---	K.IYGPVAGTDYRDNQLR.F
	1845.7791	1844.7718	1844.8581	-46.79	283	-	298	0	56	K.SSFDFIDGYEKPVEGR.K
	1845.7791	1844.7718	1844.8581	-46.76	283	-	298	0	---	K.SSFDFIDGYEKPVEGR.K
	1880.8282	1879.8209	1879.8999	-42.01	251	-	266	1	---	R.DAKTAFCIHNISYQGR.F
	1960.9412	1959.9339	1959.9949	-31.10	93	-	113	0	---	K.TGGLGDVLGGLPPAMAANGHR.V
	1972.9270	1971.9197	1971.9730	-27.04	267	-	282	1	---	R.FAFSDYPELNLPERFK.S
	1976.9326	1975.9253	1975.9898	-32.63	93	-	113	0	---	K.TGGLGDVLGGLPPAMAANGHR.V + Oxidation (M)
	1981.0063	1979.9990	1980.0568	-29.16	313	-	330	0	---	R.VLTVSPYYAEELISGIAR.G
	1981.0064	1979.9991	1980.0568	-29.14	313	-	330	0	1	R.VLTVSPYYAEELISGIAR.G
	2121.0166	2120.0093	2120.0215	-5.73	281	-	298	1	---	R.FKSSFDFIDGYEKPVEGR.K
	2121.0166	2120.0093	2120.0215	-5.73	281	-	298	1	---	R.FKSSFDFIDGYEKPVEGR.K
	2249.0957	2248.0884	2248.1164	-12.46	281	-	299	2	---	R.FKSSFDFIDGYEKPVEGRK.I
	2442.3862	2441.3789	2441.2948	34.5	522	-	543	2	---	R.LSVDCNVVEPADVKKVATTLQR.A
	2578.4839	2577.4766	2577.3849	35.6	456	-	480	1	---	R.AVVKFNAALAHHIMAGADVLAVTSR.F + Oxidation (M)
	2806.6787	2805.6714	2805.4912	64.2	305	-	330	1	---	K.AGILEADRVLTVSPYYAEELISGIAR.G
Spot 42
gi|228310 Mass: 50234 Score: 145 Expect: 3.4e-009 Matches: 25
	globulin 2
	Observed	Mr(expt)	Mr(calc)	ppm	Start		End	Miss	Ions	Peptide
	1379.5114	1378.5041	1378.6881	-133.43	186	-	195	2	---	R.REEWEKVFEK.Q
	1382.5428	1381.5355	1381.7215	-134.58	435	-	446	1	---	K.DAVFLRGPQSHR.V
	1395.5173	1394.5100	1394.6830	-124.02	186	-	195	2	---	R.REEWEKVFEK.Q + Oxidation (HW)
	1411.5630	1410.5557	1410.6779	-86.62	186	-	195	2	---	R.REEWEKVFEK.Q + Dioxidation (W)
	1411.5630	1410.5557	1410.6779	-86.61	186	-	195	2	---	R.REEWEKVFEK.Q + Dioxidation (W)
	1460.6334	1459.6261	1459.8069	-123.82	141	-	154	0	---	R.VVMLLSPVVSTSGR.F + Oxidation (M)
	1566.5967	1565.5894	1565.7725	-116.95	187	-	198	2	---	R.EEWEKVFEKQSK.G
	1626.6016	1625.5943	1625.7256	-80.77	258	-	270	0	---	R.HYEITGDECPHLR.L
	1658.7925	1657.7852	1657.7155	42.1	258	-	270	0	---	R.HYEITGDECPHLR.L + 2 Oxidation (HW)
	1663.6885	1662.6812	1662.8002	-71.55	56	-	69	0	90	R.FTHELLEDAVGNYR.V
	1663.6885	1662.6812	1662.8002	-71.53	56	-	69	0	---	R.FTHELLEDAVGNYR.V
	1818.8293	1817.8220	1817.9119	-49.43	199	-	214	1	---	K.GEITTASEEQIRELSR.S
	1818.8294	1817.8221	1817.9119	-49.40	199	-	214	1	---	K.GEITTASEEQIRELSR.S
	1962.8658	1961.8585	1962.0357	-90.28	397	-	414	1	---	K.VFLAGTNSALQKMDRPAK.L + Oxidation (M)
	2161.0947	2160.0874	2160.0963	-4.13	52	-	69	1	---	R.VLERFTHELLEDAVGNYR.V
	2162.0979	2161.0906	2161.0974	-3.16	196	-	214	2	---	K.QSKGEITTASEEQIRELSR.S
	2162.0979	2161.0906	2161.0974	-3.16	196	-	214	2	---	K.QSKGEITTASEEQIRELSR.S
	2284.0081	2283.0008	2282.9748	11.4	327	-	347	2	---	R.GHGREEEEEREEEQGGGGGQK.S
	2405.2961	2404.2888	2404.2247	26.7	237	-	257	1	---	K.WEIKPSSLTDKKPTHSNSHGR.H
	2464.3491	2463.3418	2463.2659	30.8	50	-	69	2	---	R.FRVLERFTHELLEDAVGNYR.V
	2600.4238	2599.4165	2599.3030	43.7	56	-	78	1	---	R.FTHELLEDAVGNYRVAELEAAPR.A
	2600.4238	2599.4166	2599.3030	43.7	56	-	78	1	14	R.FTHELLEDAVGNYRVAELEAAPR.A
	2799.5352	2798.5279	2798.2970	82.5	116	-	140	0	---	R.EGDVMVIPAGAVVYSANTHQSEWFR.V + Oxidation (HW); Oxidation (M); Trp->Kynurenin (W)
	3078.8201	3077.8128	3077.5532	84.4	79	-	105	1	---	R.AFLQPSHYDADEVMFVKEGEGVIVLLR.G + Oxidation (M)
	3499.0000	3497.9927	3497.6304	104	155	-	185	0	---	R.FEEFFPIGGESPESFLSVFSDDVIQASFNTR.R
gi|357120462 Mass: 74995 Score: 96 Expect: 0.00028 Matches: 1
	PREDICTED: vicilin-like antimicrobial peptides 2-2-like [Brachypodium distachyon]
	1244.4919	1243.4846	1243.6925	-167.14	359	-	369	1	86	R.VKEGDVFVVPR.F
Spot 43
gi|195659117 Mass: 33152 Score: 119 Expect: 1.4e-006 Matches: 24
	general stress protein 39 [Zea mays]
	Observed	Mr(expt)	Mr(calc)	ppm	Start		End	Miss	Ions	Peptide
	968.5527	967.5454	967.4619	86.3	66	-	73	0	---	R.AVCLCFAK.E
	986.6425	985.6352	985.5556	80.8	221	-	229	0	---	R.ALSLQLADR.G
	1197.6974	1196.6901	1196.6190	59.4	74	-	84	0	---	K.EGATVAFTFVR.G
	1197.6974	1196.6901	1196.6190	59.4	74	-	84	0	---	K.EGATVAFTFVR.G
	1201.7294	1200.7221	1200.6463	63.2	53	-	65	0	---	K.VALVTGGDSGIGR.A
	1312.8020	1311.7947	1311.7623	24.8	221	-	232	1	---	R.ALSLQLADRGIR.V
	1318.7609	1317.7536	1317.6969	43.1	168	-	178	0	---	R.TNIFSYFLVSK.H
	1421.7561	1420.7488	1420.7133	25.0	255	-	266	1	---	K.VEQFGSQVPMKR.A + Oxidation (M)
	1619.8621	1618.8548	1618.7951	36.9	138	-	151	0	1	R.IDVVVNNAAEQYER.E
	1619.8621	1618.8548	1618.7951	36.9	138	-	151	0	---	R.IDVVVNNAAEQYER.E
	1678.8901	1677.8828	1677.8508	19.1	253	-	266	2	---	K.EKVEQFGSQVPMKR.A + Oxidation (M)
	1678.8901	1677.8829	1677.8508	19.1	253	-	266	2	1	K.EKVEQFGSQVPMKR.A + Oxidation (M)
	1720.9833	1719.9760	1719.9348	24.0	165	-	178	1	---	R.VFRTNIFSYFLVSK.H
	1835.9443	1834.9370	1834.9061	16.9	152	-	167	1	---	R.ESIGDVTEADLERVFR.T
	1841.0548	1840.0475	1840.0094	20.7	204	-	220	1	---	K.TLLDYTATKGAIVAFTR.A
	1841.0548	1840.0475	1840.0094	20.7	204	-	220	1	37	K.TLLDYTATKGAIVAFTR.A
	1879.0466	1878.0393	1878.0152	12.8	168	-	183	1	---	R.TNIFSYFLVSKHAVPR.M
	2147.0872	2146.0799	2146.0704	4.45	66	-	84	1	---	R.AVCLCFAKEGATVAFTFVR.G
	2283.1755	2282.1682	2282.1113	24.9	29	-	48	1	---	K.EHAMDPRPEAIVQDYKAANK.L
	2299.1672	2298.1599	2298.1062	23.4	29	-	48	1	---	K.EHAMDPRPEAIVQDYKAANK.L + Oxidation (M)
	2381.1863	2380.1790	2380.1771	0.80	130	-	151	1	---	R.VASAYGGRIDVVVNNAAEQYER.E
	2381.1863	2380.1790	2380.1771	0.80	130	-	151	1	---	R.VASAYGGRIDVVVNNAAEQYER.E
	2583.2466	2582.2393	2582.2612	-8.50	74	-	96	2	---	K.EGATVAFTFVRGQEEKDAEETLR.A
	2583.2466	2582.2393	2582.2612	-8.49	74	-	96	2	---	K.EGATVAFTFVRGQEEKDAEETLR.A
gi|226500748	1318.7620	1317.7547	1317.6969	43.9	168	-	178	0	40	R.TNIFSYFLVSK.H
gi|226500748	1841.0540	1840.0467	1840.0094	20.3	204	-	220	1	85	K.TLLDYTATKGAIVAFTR.A
gi|228310 Mass: 50234 Score: 54 Matches: 1(1) Sequences: 1(1)
	globulin 2
	1663.8621	1662.8548	1662.8002	32.8	56	-	69	0	54	R.FTHELLEDAVGNYR.V
gi|414873301	2283.9890	2282.9817	2282.9748	3.04	327	-	347	2	59	R.GHGREEEEEREEEQGGGGGQK.S
Spot 44
gi|413956703 Mass: 71378 Score: 355 Expect: 3.7e-30 Matches: 22
	hypothetical protein ZEAMMB73_363570 [Zea mays]									re-searched online (entry from 12-NOV-2012)	Score = 597 bits (1540), Expect = 0.0
	Observed	Mr(expt)	Mr(calc)	ppm	Start		End	Miss	Ions	Peptide	Identities =317/477 (66%), Positives =363/477 (76%), Gaps = 28/477 (5%)
	1442.77	1441.76	1441.78	-10.2	28	–	39	2		R.WRVGGQVVEKER.R	gi|108706671|gb|ABF94466.1| Cupin family protein, expressed [Oryza sativa Japonica Group]
	1100.61	1099.6	1099.6	3.14	30	–	39	1		R.VGGQVVEKER.R
	2451.23	2450.22	2450.2	5.95	41	–	65	1		R.RVVAESEAGSVSAVDVADAAGTAYR.L
	2295.12	2294.11	2294.1	4.01	42	–	65	0		R.VVAESEAGSVSAVDVADAAGTAYR.L
	2295.12	2294.11	2294.1	4.01	42	–	65	0	106	R.VVAESEAGSVSAVDVADAAGTAYR.L
	3343.71	3342.7	3342.67	9.27	66	–	94	0		R.LHFITMDPGALFLPVQLHADMVFYVHSGR.G + 2 Oxidation (M)
	2223.08	2222.07	2222.05	6.82	95	–	114	1		R.GKVTSIEEESSEQSSLEVER.G
	2521.2	2520.2	2520.19	1.96	115	–	136	0		R.GDVYNFEQGSILYIQSYPNASR.Q
	2335.23	2334.23	2334.22	1.37	139	–	159	1		R.LRIYAIFTSEGINADDPSKPK.V
	2335.23	2334.23	2334.22	1.37	139	–	159	1	21	R.LRIYAIFTSEGINADDPSKPK.V
	2066.04	2065.04	2065.04	0.18	141	–	159	0		R.IYAIFTSEGINADDPSKPK.V
	2066.04	2065.04	2065.04	0.18	141	–	159	0	46	R.IYAIFTSEGINADDPSKPK.V
	3342.68	3341.67	3341.7	-9.17	141	–	171	1		R.IYAIFTSEGINADDPSKPKVEAYSSVSNLVK.G
	2213.12	2212.11	2212.14	-10.3	160	–	179	1		K.VEAYSSVSNLVKGFETDVLR.L
	936.487	935.48	935.471	9.06	172	–	179	0		K.GFETDVLR.L
	2403.33	2402.32	2402.32	1.49	172	–	193	1		K.GFETDVLRLGFGVKPEVVEAIK.S
	2403.33	2402.32	2402.32	1.49	172	–	193	1	15	K.GFETDVLRLGFGVKPEVVEAIK.S
	2689.48	2688.47	2688.49	-5.51	172	–	196	2		K.GFETDVLRLGFGVKPEVVEAIKSAK.T
	1485.85	1484.84	1484.86	-13.9	180	–	193	0		R.LGFGVKPEVVEAIK.S
	1485.85	1484.84	1484.86	-13.9	180	–	193	0	105	R.LGFGVKPEVVEAIK.S
	1772.01	1771.01	1771.02	-10.1	180	–	196	1		R.LGFGVKPEVVEAIKSAK.T
	1794.98	1793.98	1794.04	-33	432	–	448	2		K.KVLALALGQRDPTAVDK.L
gi|228310 Mass: 50234 Score: 54 Expect: 4.3 Matches: 6
	globulin 2
	Observed	Mr(expt)	Mr(calc)	ppm	Start		End	Miss	Ions	Peptide
	1663.8253	1662.8180	1662.8002	10.7	56	-	69	0	---	R.FTHELLEDAVGNYR.V
	1663.8253	1662.8180	1662.8002	10.7	56	-	69	0	54	R.FTHELLEDAVGNYR.V
	2180.1252	2179.1179	2179.1120	2.70	192	-	210	2	---	K.VFEKQSKGEITTASEEQIR.E
	2180.1252	2179.1180	2179.1120	2.72	192	-	210	2	---	K.VFEKQSKGEITTASEEQIR.E
	2600.3237	2599.3164	2599.3030	5.16	56	-	78	1	---	R.FTHELLEDAVGNYRVAELEAAPR.A
	2600.3237	2599.3165	2599.3030	5.17	56	-	78	1	---	R.FTHELLEDAVGNYRVAELEAAPR.A
Spot 46
gi|195658011 Mass: 50275 Score: 527 Expect: 2.2e-047 Matches: 29
	globulin-1 S allele precursor [Zea mays]
	Observed	Mr(expt)	Mr(calc)	ppm	Start		End	Miss	Ions	Peptide
	1230.5670	1229.5597	1229.5169	34.8	285	-	295	0	---	R.GSMMAPSYNTR.A + Oxidation (M)
	1246.5582	1245.5509	1245.5118	31.4	285	-	295	0	---	R.GSMMAPSYNTR.A + 2 Oxidation (M)
	1316.8173	1315.8100	1315.7612	37.1	430	-	441	1	---	R.VIGAQKDAVFLR.G
	1382.7689	1381.7616	1381.7215	29.1	436	-	447	1	---	K.DAVFLRGPQSHR.V
	1382.7689	1381.7616	1381.7215	29.1	436	-	447	1	60	K.DAVFLRGPQSHR.V
	1400.8037	1399.7964	1399.7493	33.7	272	-	284	0	---	R.LLDMDVGLANIAR.G
	1400.8037	1399.7964	1399.7493	33.7	272	-	284	0	110	R.LLDMDVGLANIAR.G
	1416.7863	1415.7790	1415.7442	24.5	272	-	284	0	(88)	R.LLDMDVGLANIAR.G + Oxidation (M)
	1416.7863	1415.7790	1415.7442	24.6	272	-	284	0	---	R.LLDMDVGLANIAR.G + Oxidation (M)
	1590.8129	1589.8056	1589.7685	23.3	416	-	429	0	97	K.LLAFGADEEQQVDR.V
	1590.8129	1589.8056	1589.7685	23.3	416	-	429	0	---	K.LLAFGADEEQQVDR.V
	1626.7678	1625.7605	1625.7256	21.5	259	-	271	0	---	R.HYEITGDECPHLR.L
	1626.7678	1625.7605	1625.7256	21.5	259	-	271	0	85	R.HYEITGDECPHLR.L
	1752.7893	1751.7820	1751.7508	17.8	305	-	320	0	---	K.GQGYFEMACPHVSGGR.S
	1752.7893	1751.7820	1751.7508	17.8	305	-	320	0	43	K.GQGYFEMACPHVSGGR.S
	1768.7731	1767.7658	1767.7457	11.3	305	-	320	0	(23)	K.GQGYFEMACPHVSGGR.S + Oxidation (M)
	1768.7731	1767.7658	1767.7457	11.4	305	-	320	0	---	K.GQGYFEMACPHVSGGR.S + Oxidation (M)
	2187.1492	2186.1419	2186.1331	4.01	416	-	435	1	98	K.LLAFGADEEQQVDRVIGAQK.D
	2187.1492	2186.1419	2186.1331	4.02	416	-	435	1	---	K.LLAFGADEEQQVDRVIGAQK.D
	2283.9834	2282.9761	2282.9748	0.59	328	-	348	2	---	R.GHGREEEEEREEEQGGGGGQK.A
	2300.1663	2299.1590	2298.9697	82.4	328	-	348	2	---	R.GHGREEEEEREEEQGGGGGQK.A + Oxidation (HW)
	2329.2839	2328.2766	2328.2801	-1.51	359	-	381	1	---	R.IREGSVIVIPAGHPTALVAGEDK.N
	2390.2065	2389.1992	2389.2035	-1.79	299	-	320	1	---	K.IAIVLKGQGYFEMACPHVSGGR.S
	2405.2361	2404.2288	2404.2247	1.70	238	-	258	1	---	K.WEIKPSSLTDKKPTHSNSHGR.H
	2406.2085	2405.2012	2405.1984	1.17	299	-	320	1	---	K.IAIVLKGQGYFEMACPHVSGGR.S + Oxidation (M)
	2703.3674	2702.3601	2702.3785	-6.79	296	-	320	2	---	R.ANKIAIVLKGQGYFEMACPHVSGGR.S
	2703.3674	2702.3602	2702.3785	-6.78	296	-	320	2	3	R.ANKIAIVLKGQGYFEMACPHVSGGR.S
	2719.3547	2718.3474	2718.3734	-9.55	296	-	320	2	---	R.ANKIAIVLKGQGYFEMACPHVSGGR.S + Oxidation (M)
	2888.4966	2887.4893	2887.5192	-10.35	416	-	441	2	---	K.LLAFGADEEQQVDRVIGAQKDAVFLR.G
Spot 47
gi|195658011 Mass: 50275 Score: 624 Expect: 4.3e-057 Matches: 32
	globulin-1 S allele precursor [Zea mays]
	Observed	Mr(expt)	Mr(calc)	ppm	Start		End	Miss	Ions	Peptide
	1120.5759	1119.5686	1119.5533	13.6	249	-	258	0	---	K.KPTHSNSHGR.H
	1214.5577	1213.5504	1213.5220	23.5	285	-	295	0	---	R.GSMMAPSYNTR.A
	1230.5424	1229.5351	1229.5169	14.8	285	-	295	0	---	R.GSMMAPSYNTR.A + Oxidation (M)
	1246.5304	1245.5231	1245.5118	9.10	285	-	295	0	---	R.GSMMAPSYNTR.A + 2 Oxidation (M)
	1316.7927	1315.7854	1315.7612	18.4	430	-	441	1	---	R.VIGAQKDAVFLR.G
	1382.7515	1381.7442	1381.7215	16.4	436	-	447	1	64	K.DAVFLRGPQSHR.V
	1382.7515	1381.7442	1381.7215	16.5	436	-	447	1	---	K.DAVFLRGPQSHR.V
	1400.7849	1399.7776	1399.7493	20.2	272	-	284	0	---	R.LLDMDVGLANIAR.G
	1400.7849	1399.7776	1399.7493	20.2	272	-	284	0	120	R.LLDMDVGLANIAR.G
	1416.7656	1415.7583	1415.7442	9.95	272	-	284	0	---	R.LLDMDVGLANIAR.G + Oxidation (M)
	1416.7656	1415.7584	1415.7442	9.97	272	-	284	0	(97)	R.LLDMDVGLANIAR.G + Oxidation (M)
	1590.7994	1589.7921	1589.7685	14.8	416	-	429	0	---	K.LLAFGADEEQQVDR.V
	1590.7994	1589.7922	1589.7685	14.9	416	-	429	0	123	K.LLAFGADEEQQVDR.V
	1626.7537	1625.7464	1625.7256	12.8	259	-	271	0	72	R.HYEITGDECPHLR.L
	1626.7537	1625.7464	1625.7256	12.8	259	-	271	0	---	R.HYEITGDECPHLR.L
	1752.7769	1751.7696	1751.7508	10.7	305	-	320	0	65	K.GQGYFEMACPHVSGGR.S
	1752.7769	1751.7696	1751.7508	10.7	305	-	320	0	---	K.GQGYFEMACPHVSGGR.S
	1768.7612	1767.7539	1767.7457	4.63	305	-	320	0	---	K.GQGYFEMACPHVSGGR.S + Oxidation (M)
	2187.1497	2186.1424	2186.1331	4.23	416	-	435	1	110	K.LLAFGADEEQQVDRVIGAQK.D
	2187.1497	2186.1424	2186.1331	4.25	416	-	435	1	---	K.LLAFGADEEQQVDRVIGAQK.D
	2283.9810	2282.9737	2282.9748	-0.46	328	-	348	2	---	R.GHGREEEEEREEEQGGGGGQK.A
	2300.1687	2299.1614	2298.9697	83.4	328	-	348	2	---	R.GHGREEEEEREEEQGGGGGQK.A + Oxidation (HW)
	2329.2815	2328.2742	2328.2801	-2.54	359	-	381	1	---	R.IREGSVIVIPAGHPTALVAGEDK.N
	2390.2109	2389.2036	2389.2035	0.06	299	-	320	1	---	K.IAIVLKGQGYFEMACPHVSGGR.S
	2405.2256	2404.2183	2404.2247	-2.66	238	-	258	1	---	K.WEIKPSSLTDKKPTHSNSHGR.H
	2406.2087	2405.2014	2405.1984	1.25	299	-	320	1	---	K.IAIVLKGQGYFEMACPHVSGGR.S + Oxidation (M)
	2703.3699	2702.3626	2702.3785	-5.88	296	-	320	2	31	R.ANKIAIVLKGQGYFEMACPHVSGGR.S
	2703.3699	2702.3626	2702.3785	-5.87	296	-	320	2	---	R.ANKIAIVLKGQGYFEMACPHVSGGR.S
	2719.3625	2718.3552	2718.3734	-6.69	296	-	320	2	---	R.ANKIAIVLKGQGYFEMACPHVSGGR.S + Oxidation (M)
	2719.3625	2718.3553	2718.3734	-6.67	296	-	320	2	(8)	R.ANKIAIVLKGQGYFEMACPHVSGGR.S + Oxidation (M)
	2735.3643	2734.3570	2734.3683	-4.13	296	-	320	2	---	R.ANKIAIVLKGQGYFEMACPHVSGGR.S + Oxidation (HW); Oxidation (M)
	2888.5005	2887.4932	2887.5192	-8.99	416	-	441	2	---	K.LLAFGADEEQQVDRVIGAQKDAVFLR.G
Spot 48
gi|195658011 Mass: 50275 Score: 757 Expect: 2.2e-070 Matches: 30
	globulin-1 S allele precursor [Zea mays]
	Observed	Mr(expt)	Mr(calc)	ppm	Start		End	Miss	Ions	Peptide
	1214.5253	1213.5180	1213.5220	-3.24	285	-	295	0	---	R.GSMMAPSYNTR.A
	1230.5062	1229.4989	1229.5169	-14.60	285	-	295	0	---	R.GSMMAPSYNTR.A + Oxidation (M)
	1246.4968	1245.4895	1245.5118	-17.88	285	-	295	0	---	R.GSMMAPSYNTR.A + 2 Oxidation (M)
	1316.7631	1315.7558	1315.7612	-4.10	430	-	441	1	---	R.VIGAQKDAVFLR.G
	1382.7186	1381.7113	1381.7215	-7.35	436	-	447	1	---	K.DAVFLRGPQSHR.V
	1382.7186	1381.7114	1381.7215	-7.33	436	-	447	1	62	K.DAVFLRGPQSHR.V
	1400.7557	1399.7484	1399.7493	-0.64	272	-	284	0	---	R.LLDMDVGLANIAR.G
	1400.7557	1399.7485	1399.7493	-0.61	272	-	284	0	123	R.LLDMDVGLANIAR.G
	1416.7378	1415.7305	1415.7442	-9.69	272	-	284	0	(91)	R.LLDMDVGLANIAR.G + Oxidation (M)
	1416.7378	1415.7305	1415.7442	-9.68	272	-	284	0	---	R.LLDMDVGLANIAR.G + Oxidation (M)
	1444.7456	1443.7383	1443.8120	-50.99	141	-	154	0	---	R.VVMLLSPVVSTSGR.F
	1590.7742	1589.7669	1589.7685	-1.03	416	-	429	0	123	K.LLAFGADEEQQVDR.V
	1590.7742	1589.7669	1589.7685	-1.02	416	-	429	0	---	K.LLAFGADEEQQVDR.V
	1626.7269	1625.7196	1625.7256	-3.70	259	-	271	0	---	R.HYEITGDECPHLR.L
	1626.7269	1625.7197	1625.7256	-3.68	259	-	271	0	85	R.HYEITGDECPHLR.L
	1752.7551	1751.7478	1751.7508	-1.71	305	-	320	0	---	K.GQGYFEMACPHVSGGR.S
	1752.7551	1751.7479	1751.7508	-1.70	305	-	320	0	86	K.GQGYFEMACPHVSGGR.S
	1768.7428	1767.7355	1767.7457	-5.78	305	-	320	0	---	K.GQGYFEMACPHVSGGR.S + Oxidation (M)
	2187.1450	2186.1377	2186.1331	2.10	416	-	435	1	---	K.LLAFGADEEQQVDRVIGAQK.D
	2187.1450	2186.1377	2186.1331	2.11	416	-	435	1	116	K.LLAFGADEEQQVDRVIGAQK.D
	2283.9832	2282.9759	2282.9748	0.50	328	-	348	2	---	R.GHGREEEEEREEEQGGGGGQK.A
	2329.2876	2328.2803	2328.2801	0.08	359	-	381	1	---	R.IREGSVIVIPAGHPTALVAGEDK.N
	2390.2153	2389.2080	2389.2035	1.90	299	-	320	1	---	K.IAIVLKGQGYFEMACPHVSGGR.S
	2390.2153	2389.2081	2389.2035	1.91	299	-	320	1	38	K.IAIVLKGQGYFEMACPHVSGGR.S
	2405.2285	2404.2212	2404.2247	-1.46	238	-	258	1	---	K.WEIKPSSLTDKKPTHSNSHGR.H
	2406.2141	2405.2068	2405.1984	3.50	299	-	320	1	---	K.IAIVLKGQGYFEMACPHVSGGR.S + Oxidation (M)
	2703.3928	2702.3855	2702.3785	2.61	296	-	320	2	---	R.ANKIAIVLKGQGYFEMACPHVSGGR.S
	2703.3928	2702.3855	2702.3785	2.61	296	-	320	2	86	R.ANKIAIVLKGQGYFEMACPHVSGGR.S
	2719.3923	2718.3850	2718.3734	4.28	296	-	320	2	---	R.ANKIAIVLKGQGYFEMACPHVSGGR.S + Oxidation (M)
	2888.5396	2887.5323	2887.5192	4.55	416	-	441	2	---	K.LLAFGADEEQQVDRVIGAQKDAVFLR.G
Spot 49
gi|48093334 Mass: 29893 Score: 685 Expect: 3.4e-063 Matches: 31
	chitinase [Zea mays subsp. parviglumis]
	Observed	Mr(expt)	Mr(calc)	ppm	Start		End	Miss	Ions	Peptide
	995.4229	994.4156	994.4654	-50.09	261	-	267	0	---	K.QYCQQLR.V
	1176.5659	1175.5586	1175.6121	-45.51	226	-	236	0	---	R.VMPQGFGATIR.A
	1192.5637	1191.5564	1191.6070	-42.48	226	-	236	0	---	R.VMPQGFGATIR.A + Oxidation (M)
	1288.5720	1287.5647	1287.6208	-43.52	192	-	203	0	---	R.DIGFNGLADPNR.V
	1574.7029	1573.6956	1573.7612	-41.70	214	-	225	0	92	K.TALWFWMNNVHR.V
	1574.7029	1573.6956	1573.7612	-41.69	214	-	225	0	---	K.TALWFWMNNVHR.V
	1590.7069	1589.6996	1589.7561	-35.56	214	-	225	0	---	K.TALWFWMNNVHR.V + Oxidation (HW)
	1606.7008	1605.6935	1605.7511	-35.83	214	-	225	0	---	K.TALWFWMNNVHR.V + Dioxidation (W)
	1622.6738	1621.6665	1621.7460	-48.99	214	-	225	0	---	K.TALWFWMNNVHR.V + Dioxidation (W); Oxidation (HW)
	1626.6625	1625.6552	1625.7409	-52.69	214	-	225	0	---	K.TALWFWMNNVHR.V + Dioxidation (W); Oxidation (M); Trp->Kynurenin (W)
	1638.6761	1637.6688	1637.7409	-43.99	214	-	225	0	---	K.TALWFWMNNVHR.V + 2 Dioxidation (W)
	1642.5048	1641.4975	1641.7358	-145.14	214	-	225	0	---	K.TALWFWMNNVHR.V + Dioxidation (W); Oxidation (HW); Oxidation (M); Trp->Kynurenin (W)
	1688.6744	1687.6671	1687.7373	-41.56	90	-	104	1	---	K.NQAGSGCEGKNFYTR.S
	1792.8055	1791.7982	1791.8692	-39.64	176	-	191	0	---	R.GPLQISWNYNYGPAGR.D
	1792.8055	1791.7983	1791.8692	-39.61	176	-	191	0	111	R.GPLQISWNYNYGPAGR.D
	1808.7980	1807.7907	1807.8642	-40.62	176	-	191	0	---	R.GPLQISWNYNYGPAGR.D + Oxidation (HW)
	1824.7891	1823.7818	1823.8591	-42.35	176	-	191	0	---	R.GPLQISWNYNYGPAGR.D + Dioxidation (W)
	2014.8369	2013.8296	2013.9108	-40.33	237	-	255	0	---	R.AINGALECNGNNPAQMNAR.V
	2014.8369	2013.8296	2013.9108	-40.32	237	-	255	0	141	R.AINGALECNGNNPAQMNAR.V
	2030.8314	2029.8241	2029.9058	-40.22	237	-	255	0	---	R.AINGALECNGNNPAQMNAR.V + Oxidation (M)
	2183.8479	2182.8406	2182.9272	-39.68	153	-	171	1	---	K.SNAYCDASNRQWPCAAGQK.Y
	2331.1208	2330.1135	2330.2019	-37.92	192	-	213	1	---	R.DIGFNGLADPNRVAQDAVIAFK.T
	2331.1208	2330.1136	2330.2019	-37.90	192	-	213	1	99	R.DIGFNGLADPNRVAQDAVIAFK.T
	2388.7805	2387.7732	2387.8664	-39.04	39	-	59	0	---	K.FGYCGTTDAYCGDGCQSGPCR.S
	2465.1186	2464.1114	2464.2135	-41.45	105	-	128	1	176	R.SAFLSAVNAYPGFAHGGTEVEGKR.E
	2465.1187	2464.1114	2464.2135	-41.43	105	-	128	1	---	R.SAFLSAVNAYPGFAHGGTEVEGKR.E
	2559.1060	2558.0987	2558.2046	-41.39	256	-	276	2	---	R.VGYYKQYCQQLRVDPGPNLTC.-
	2821.2273	2820.2200	2820.3330	-40.05	129	-	152	0	---	R.EIAAFFAHVTHETGHFCYISEINK.S
	2977.3186	2976.3113	2976.4341	-41.24	128	-	152	1	---	K.REIAAFFAHVTHETGHFCYISEINK.S
	3959.6250	3958.6177	3958.7791	-40.77	129	-	162	1	---	R.EIAAFFAHVTHETGHFCYISEINKSNAYCDASNR.Q
gi|228310 Mass: 50234 Score: 511 Matches: 5(5) Sequences: 5(5)
	globulin 2
	1400.6973	1399.6900	1399.7493	-42.38	271	-	283	0	129	R.LLDMDVGLANIAR.G
	1590.7069	1589.6996	1589.7685	-43.34	415	-	428	0	98	K.LLAFGADEEQQVDR.V
	1752.6899	1751.6827	1751.7508	-38.91	304	-	319	0	97	K.GQGYFEMACPHVSGGR.S
	2187.0537	2186.0464	2186.1331	-39.66	415	-	434	1	116	K.LLAFGADEEQQVDRVIGAQK.D
	2390.1169	2389.1097	2389.2035	-39.27	298	-	319	1	71	K.IAIVLKGQGYFEMACPHVSGGR.S
Spot 50
gi|214014474 Mass: 29924 Score: 416 Expect: 2.7e-036 Matches: 30
	chitinase [Zea mays subsp. parviglumis]
	Observed	Mr(expt)	Mr(calc)	ppm	Start		End	Miss	Ions	Peptide
	995.5648	994.5575	994.4654	92.6	260	-	266	0	---	K.QYCQQLR.V
	1045.6422	1044.6349	1044.4811	147	162	-	170	0	---	R.QWPCAAGQK.Y
	1190.7190	1189.7117	1189.6278	70.6	225	-	235	0	65	R.LMPQGFGATIR.A
	1190.7190	1189.7117	1189.6278	70.6	225	-	235	0	---	R.LMPQGFGATIR.A
	1206.7043	1205.6970	1205.6227	61.7	225	-	235	0	---	R.LMPQGFGATIR.A + Oxidation (M)
	1206.7044	1205.6971	1205.6227	61.7	225	-	235	0	(10)	R.LMPQGFGATIR.A + Oxidation (M)
	1288.7090	1287.7017	1287.6208	62.9	191	-	202	0	70	R.DIGFNGLADPNR.V
	1288.7090	1287.7017	1287.6208	62.9	191	-	202	0	---	R.DIGFNGLADPNR.V
	1590.8308	1589.8235	1589.7561	42.4	213	-	224	0	---	K.TALWFWMNNVHR.L + Oxidation (HW)
	1605.8386	1604.8313	1604.7769	33.9	255	-	266	1	---	R.VGYYKQYCQQLR.V
	1626.7872	1625.7799	1625.7409	24.0	213	-	224	0	---	K.TALWFWMNNVHR.L + 2 Oxidation (HW); Oxidation (M); Trp->Kynurenin (W)
	1642.6287	1641.6214	1641.7358	-69.67	213	-	224	0	---	K.TALWFWMNNVHR.L + Dioxidation (W); Oxidation (HW); Oxidation (M); Trp->Kynurenin (W)
	1688.7963	1687.7890	1687.7373	30.7	89	-	103	1	---	K.NQAGSGCEGKNFYTR.S
	1792.9216	1791.9143	1791.8692	25.2	175	-	190	0	---	R.GPLQISWNYNYGPAGR.D
	1792.9216	1791.9144	1791.8692	25.2	175	-	190	0	(50)	R.GPLQISWNYNYGPAGR.D
	1796.9175	1795.9102	1795.8642	25.6	175	-	190	0	---	R.GPLQISWNYNYGPAGR.D + Trp->Kynurenin (W)
	1808.9141	1807.9068	1807.8642	23.6	175	-	190	0	---	R.GPLQISWNYNYGPAGR.D + Oxidation (HW)
	1824.8984	1823.8911	1823.8591	17.6	175	-	190	0	---	R.GPLQISWNYNYGPAGR.D + Dioxidation (W)
	1824.8984	1823.8912	1823.8591	17.6	175	-	190	0	54	R.GPLQISWNYNYGPAGR.D + Dioxidation (W)
	1948.9253	1947.9180	1947.8931	12.8	260	-	275	1	---	K.QYCQQLRVDPGPNLTC.-
	2014.9375	2013.9302	2013.9108	9.62	236	-	254	0	---	R.AINGALECNGNNPAQMNAR.V
	2014.9375	2013.9302	2013.9108	9.62	236	-	254	0	67	R.AINGALECNGNNPAQMNAR.V
	2030.9265	2029.9192	2029.9058	6.63	236	-	254	0	---	R.AINGALECNGNNPAQMNAR.V + Oxidation (M)
	2211.1050	2210.0977	2209.9381	72.2	152	-	170	1	---	K.NNAYCDASNRQWPCAAGQK.Y
	2331.1968	2330.1895	2330.2019	-5.31	191	-	212	1	---	R.DIGFNGLADPNRVAQDAVIAFK.T
	2332.1938	2331.1865	2331.1185	29.2	171	-	190	1	---	K.YYGRGPLQISWNYNYGPAGR.D
	2432.8416	2431.8343	2431.8563	-9.03	39	-	59	0	---	K.FGYCGTTDDYCGDGCQSGPCR.S
	2465.1929	2464.1856	2464.2135	-11.33	104	-	127	1	83	R.SAFLSAVNAYPGFAHGGTEVEGKR.E
	2465.1929	2464.1856	2464.2135	-11.32	104	-	127	1	---	R.SAFLSAVNAYPGFAHGGTEVEGKR.E
	2559.1726	2558.1653	2558.2046	-15.36	255	-	275	2	---	R.VGYYKQYCQQLRVDPGPNLTC.-
gi|168695 Mass: 23080 Score: 96 Matches: 2(1) Sequences: 2(1)
	gamma zein, partial [Zea mays]
	1120.5864	1119.5792	1119.4913	78.4	139	-	146	0	53	R.QQCCQQLR.Q
	2277.9744	2276.9671	2276.9725	-2.38	120	-	138	0	43	R.HQCSPTATPYCSPQCQSLR.Q

## Sheet: parameters
Database : NCBInr 20120604 (18280215 sequences; 6265275233 residues)
Taxonomy : Viridiplantae (Green Plants) (1078293 sequences)
Protein score is -10*Log(P), where P is the probability that the observed match is a random event.
Protein scores greater than 73 are significant (p<0.05).
Ions score is -10*Log(P), where P is the probability that the observed match is a random event.
Individual ions scores > 49 indicate identity or extensive homology (p<0.05).
Enzyme : Trypsin
Fixed modifications : Carbamidomethyl (C)
Variable modifications : Dioxidation (W),Oxidation (HW),Oxidation (M),Trp->Kynurenin (W)
Mass values : Monoisotopic
Peptide Mass Tolerance : ± 150 ppm
Fragment Mass Tolerance: ± 0.75 Da
Max Missed Cleavages : 2
Instrument type : MALDI-TOF-TOF
